# Supplementary material for: The evolutionary landscape of chronic lymphocytic leukemia treated with ibrutinib targeted therapy
Source: Nat Commun. 2017 Dec 19;8:2185. doi: 10.1038/s41467-017-02329-y (PMC5736707; doi:10.1038/s41467-017-02329-y)
Supplement: Supplementary file 3 — Supplementary Data 1 [file 41467_2017_2329_MOESM3_ESM.xlsx]

## Sheet: Supplementary Data 1
Supplementary Data 1: Sequencing metrics
sample_id	individual_id	mean_target_depth_of_coverage	snv_indel_mutation_rate_per_MB	cohort	number_sSNVs_and_sIndels
CLL-MDAC-0001-T-01	CLL-MDAC-0001	182.557	0.840344	Cohort B	34		Cohort A = CLL-NHLBI
CLL-MDAC-0001-T-02	CLL-MDAC-0001	113.919	0.839091	Cohort B	34		Cohort B = CLL-MDAC
CLL-MDAC-0001-T-03	CLL-MDAC-0001	125.873	0.836909	Cohort B	34		T-01 = baseline
CLL-MDAC-0001-T-04	CLL-MDAC-0001	122.855	0.970825	Cohort B	34		T-01, 02, 03, 04 = subsequent on treatment/relapse samples
CLL-MDAC-0002-T-01	CLL-MDAC-0002	208.138	0.892117	Cohort B	37
CLL-MDAC-0002-T-02	CLL-MDAC-0002	114.002	0.893957	Cohort B	37
CLL-MDAC-0002-T-03	CLL-MDAC-0002	122.717	0.938285	Cohort B	38
CLL-MDAC-0002-T-04	CLL-MDAC-0002	84.9621	1.13193	Cohort B	38
CLL-MDAC-0003-T-01	CLL-MDAC-0003	204.589	0.628297	Cohort B	26
CLL-MDAC-0003-T-02	CLL-MDAC-0003	130.085	0.627347	Cohort B	26
CLL-MDAC-0003-T-03	CLL-MDAC-0003	123.523	0.628435	Cohort B	26
CLL-MDAC-0003-T-04	CLL-MDAC-0003	77.2879	0.787713	Cohort B	26
CLL-MDAC-0004-T-01	CLL-MDAC-0004	204.383	0.799705	Cohort B	33
CLL-MDAC-0004-T-02	CLL-MDAC-0004	119.36	0.782117	Cohort B	32
CLL-MDAC-0004-T-03	CLL-MDAC-0004	131.644	0.675105	Cohort B	28
CLL-MDAC-0005-T-01	CLL-MDAC-0005	213.604	3.12816	Cohort B	129
CLL-MDAC-0005-T-02	CLL-MDAC-0005	125.051	2.61878	Cohort B	108
CLL-MDAC-0005-T-03	CLL-MDAC-0005	126.028	2.58841	Cohort B	108
CLL-MDAC-0006-T-01	CLL-MDAC-0006	178.481	3.46852	Cohort B	140
CLL-MDAC-0006-T-02	CLL-MDAC-0006	132.126	3.53183	Cohort B	143
CLL-MDAC-0006-T-03	CLL-MDAC-0006	215.29	3.82009	Cohort B	155
CLL-MDAC-0006-T-05	CLL-MDAC-0006	92.1921	1.6921	Cohort B	57
CLL-MDAC-0006-T-06	CLL-MDAC-0006	287.449	1.20731	Cohort B	107
CLL-MDAC-0007-T-01	CLL-MDAC-0007	208.619	0.57598	Cohort B	24
CLL-MDAC-0007-T-02	CLL-MDAC-0007	200.462	0.554814	Cohort B	23
CLL-MDAC-0007-T-03	CLL-MDAC-0007	216.809	0.578106	Cohort B	24
CLL-MDAC-0007-T-04	CLL-MDAC-0007	128.981	0.634667	Cohort B	23
CLL-MDAC-0009-T-01	CLL-MDAC-0009	219.408	1.79972	Cohort B	75
CLL-MDAC-0009-T-02	CLL-MDAC-0009	205.933	1.92326	Cohort B	80
CLL-MDAC-0009-T-03	CLL-MDAC-0009	217.118	1.9297	Cohort B	80
CLL-MDAC-0010-T-01	CLL-MDAC-0010	192.802	2.54574	Cohort B	103
CLL-MDAC-0010-T-02	CLL-MDAC-0010	211.273	3.20964	Cohort B	130
CLL-MDAC-0010-T-03	CLL-MDAC-0010	196.71	2.5474	Cohort B	103
CLL-MDAC-0013-T-01	CLL-MDAC-0013	72.546	0.428975	Cohort B	14
CLL-MDAC-0013-T-02	CLL-MDAC-0013	109.298	0.408989	Cohort B	14
CLL-MDAC-0013-T-03	CLL-MDAC-0013	67.6793	0.462737	Cohort B	15
CLL-MDAC-0013-T-04	CLL-MDAC-0013	90.996	0.473598	Cohort B	16
CLL-MDAC-0014-T-01	CLL-MDAC-0014	87.5436	1.87659	Cohort B	63
CLL-MDAC-0014-T-02	CLL-MDAC-0014	89.748	1.97429	Cohort B	66
CLL-MDAC-0014-T-03	CLL-MDAC-0014	84.3991	1.9172	Cohort B	64
CLL-MDAC-0014-T-04	CLL-MDAC-0014	133.551	1.94187	Cohort B	70
CLL-MDAC-0015-T-01	CLL-MDAC-0015	117.363	0.695608	Cohort B	24
CLL-MDAC-0015-T-02	CLL-MDAC-0015	72.0201	0.703627	Cohort B	23
CLL-MDAC-0015-T-03	CLL-MDAC-0015	104.571	0.568343	Cohort B	20
CLL-MDAC-0015-T-04	CLL-MDAC-0015	99.7657	0.567647	Cohort B	20
CLL-MDAC-0015-T-05	CLL-MDAC-0015	97.9576	0.657137	Cohort B	23
CLL-MDAC-0016-T-01	CLL-MDAC-0016	85.0106	0.990252	Cohort B	33
CLL-MDAC-0016-T-02	CLL-MDAC-0016	63.1987	1.00684	Cohort B	32
CLL-MDAC-0016-T-03	CLL-MDAC-0016	108.846	0.971717	Cohort B	33
CLL-MDAC-0016-T-04	CLL-MDAC-0016	118.98	0.894651	Cohort B	31
CLL-MDAC-0016-T-05	CLL-MDAC-0016	86.0786	0.988058	Cohort B	33
CLL-MDAC-0017-T-01	CLL-MDAC-0017	105.154	0.923996	Cohort B	32
CLL-MDAC-0017-T-02	CLL-MDAC-0017	77.8924	1.02732	Cohort B	34
CLL-MDAC-0017-T-03	CLL-MDAC-0017	103.81	1.00891	Cohort B	35
CLL-MDAC-0017-T-04	CLL-MDAC-0017	126.607	0.966663	Cohort B	34
CLL-MDAC-0018-T-01	CLL-MDAC-0018	101.92	1.26943	Cohort B	43
CLL-MDAC-0018-T-02	CLL-MDAC-0018	81.3605	1.37317	Cohort B	45
CLL-MDAC-0018-T-03	CLL-MDAC-0018	71.2002	1.35147	Cohort B	44
CLL-MDAC-0018-T-04	CLL-MDAC-0018	127.168	1.40393	Cohort B	49
CLL-MDAC-0018-T-05	CLL-MDAC-0018	96.0495	1.32409	Cohort B	45
CLL-MDAC-0022-T-01	CLL-MDAC-0022	74.8708	0.847743	Cohort B	27
CLL-MDAC-0022-T-02	CLL-MDAC-0022	134.646	0.798029	Cohort B	28
CLL-MDAC-0022-T-03	CLL-MDAC-0022	133.576	0.825741	Cohort B	29
CLL-MDAC-0022-T-04	CLL-MDAC-0022	112.991	0.816178	Cohort B	28
CLL-NHLBI-0001-T-01	CLL-NHLBI-0001	105.88	2.12984	Wiestner	73
CLL-NHLBI-0001-T-02	CLL-NHLBI-0001	97.7958	2.2022	Wiestner	77
CLL-NHLBI-0001-T-03	CLL-NHLBI-0001	106.03	2.09417	Wiestner	73
CLL-NHLBI-0002-T-01	CLL-NHLBI-0002	109.746	1.01013	Wiestner	36
CLL-NHLBI-0002-T-02	CLL-NHLBI-0002	109.892	0.927763	Wiestner	33
CLL-NHLBI-0002-T-03	CLL-NHLBI-0002	120.238	0.984579	Wiestner	35
CLL-NHLBI-0003-T-01	CLL-NHLBI-0003	115.997	2.32857	Wiestner	80
CLL-NHLBI-0003-T-02	CLL-NHLBI-0003	108.148	2.36137	Wiestner	81
CLL-NHLBI-0003-T-03	CLL-NHLBI-0003	110.5	1.92181	Wiestner	66
CLL-NHLBI-0005-T-01	CLL-NHLBI-0005	103.393	0.933304	Wiestner	32
CLL-NHLBI-0005-T-02	CLL-NHLBI-0005	76.1669	0.97775	Wiestner	32
CLL-NHLBI-0005-T-03	CLL-NHLBI-0005	125.768	0.989938	Wiestner	34
CLL-NHLBI-0006-T-01	CLL-NHLBI-0006	118.422	0.582373	Wiestner	20
CLL-NHLBI-0006-T-02	CLL-NHLBI-0006	105.43	0.757943	Wiestner	26
CLL-NHLBI-0006-T-03	CLL-NHLBI-0006	105.565	0.670751	Wiestner	23
CLL-NHLBI-0007-T-01	CLL-NHLBI-0007	136.307	1.98655	Wiestner	67
CLL-NHLBI-0007-T-02	CLL-NHLBI-0007	58.1484	1.67785	Wiestner	55
CLL-NHLBI-0007-T-03	CLL-NHLBI-0007	126.568	1.86996	Wiestner	63
CLL-NHLBI-0009-T-01	CLL-NHLBI-0009	113.803	1.26445	Wiestner	44
CLL-NHLBI-0009-T-02	CLL-NHLBI-0009	98.1833	1.06225	Wiestner	37
CLL-NHLBI-0009-T-03	CLL-NHLBI-0009	106.972	1.23457	Wiestner	43
CLL-NHLBI-0010-T-01	CLL-NHLBI-0010	89.4629	1.76177	Wiestner	59
CLL-NHLBI-0010-T-02	CLL-NHLBI-0010	104.565	2.06713	Wiestner	73
CLL-NHLBI-0010-T-03	CLL-NHLBI-0010	108.281	2.14286	Wiestner	76
CLL-NHLBI-0011-T-01	CLL-NHLBI-0011	80.4913	2.562	Wiestner	84
CLL-NHLBI-0011-T-02	CLL-NHLBI-0011	112.79	3.10387	Wiestner	106
CLL-NHLBI-0011-T-03	CLL-NHLBI-0011	95.4633	3.40837	Wiestner	116
CLL-NHLBI-0011-T-04	CLL-NHLBI-0011	153.459	1.10311	Wiestner	113
CLL-NHLBI-0011-T-05	CLL-NHLBI-0011	99.8147	0.824425	Wiestner	78
CLL-NHLBI-0011-T-06	CLL-NHLBI-0011	103.301	0.812361	Wiestner	79
CLL-NHLBI-0013-T-01	CLL-NHLBI-0013	111.399	1.81058	Wiestner	61
CLL-NHLBI-0013-T-02	CLL-NHLBI-0013	110.749	1.78995	Wiestner	61
CLL-NHLBI-0013-T-03	CLL-NHLBI-0013	86.9177	1.80371	Wiestner	61
CLL-NHLBI-0014-T-01	CLL-NHLBI-0014	124.154	1.53087	Wiestner	53
CLL-NHLBI-0014-T-02	CLL-NHLBI-0014	94.3851	1.54045	Wiestner	53
CLL-NHLBI-0014-T-03	CLL-NHLBI-0014	110.483	1.53373	Wiestner	53
CLL-NHLBI-0015-T-01	CLL-NHLBI-0015	95.5735	1.36372	Wiestner	47
CLL-NHLBI-0015-T-02	CLL-NHLBI-0015	106.944	1.4198	Wiestner	49
CLL-NHLBI-0015-T-03	CLL-NHLBI-0015	108.538	1.38899	Wiestner	48
CLL-NHLBI-0016-T-01	CLL-NHLBI-0016	117.435	1.28904	Wiestner	46
CLL-NHLBI-0016-T-02	CLL-NHLBI-0016	94.7894	1.36068	Wiestner	48
CLL-NHLBI-0016-T-03	CLL-NHLBI-0016	102.535	1.31797	Wiestner	47
CLL-NHLBI-0017-T-01	CLL-NHLBI-0017	119.773	0.942899	Wiestner	33
CLL-NHLBI-0017-T-02	CLL-NHLBI-0017	111.873	0.800084	Wiestner	28
CLL-NHLBI-0017-T-03	CLL-NHLBI-0017	106.029	0.85734	Wiestner	30
CLL-NHLBI-0018-T-01	CLL-NHLBI-0018	102.376	1.12627	Wiestner	39
CLL-NHLBI-0018-T-02	CLL-NHLBI-0018	106.295	1.06931	Wiestner	37
CLL-NHLBI-0018-T-03	CLL-NHLBI-0018	111.928	0.980375	Wiestner	34
CLL-NHLBI-0019-T-01	CLL-NHLBI-0019	115.504	2.41061	Wiestner	86
CLL-NHLBI-0019-T-02	CLL-NHLBI-0019	106.711	2.2829	Wiestner	81
CLL-NHLBI-0019-T-03	CLL-NHLBI-0019	104.224	2.33193	Wiestner	83
CLL-NHLBI-0020-T-01	CLL-NHLBI-0020	111.695	4.14648	Wiestner	143
CLL-NHLBI-0020-T-02	CLL-NHLBI-0020	112.261	4.23298	Wiestner	146
CLL-NHLBI-0020-T-03	CLL-NHLBI-0020	117.255	4.07962	Wiestner	141
CLL-NHLBI-0021-T-01	CLL-NHLBI-0021	113.342	1.32707	Wiestner	46
CLL-NHLBI-0021-T-02	CLL-NHLBI-0021	115.149	1.35253	Wiestner	47
CLL-NHLBI-0021-T-03	CLL-NHLBI-0021	116.148	1.12439	Wiestner	39
CLL-NHLBI-0022-T-01	CLL-NHLBI-0022	96.9617	1.03163	Wiestner	35
CLL-NHLBI-0022-T-02	CLL-NHLBI-0022	121.918	1.17545	Wiestner	40
CLL-NHLBI-0022-T-03	CLL-NHLBI-0022	101.632	1.05906	Wiestner	36
CLL-NHLBI-0023-T-01	CLL-NHLBI-0023	112.899	1.09935	Wiestner	39
CLL-NHLBI-0023-T-02	CLL-NHLBI-0023	76.5896	1.09555	Wiestner	36
CLL-NHLBI-0023-T-03	CLL-NHLBI-0023	118.598	1.15307	Wiestner	41
CLL-NHLBI-0024-T-01	CLL-NHLBI-0024	121.565	0.576316	Wiestner	20
CLL-NHLBI-0024-T-02	CLL-NHLBI-0024	110.765	0.604959	Wiestner	21
CLL-NHLBI-0024-T-03	CLL-NHLBI-0024	108.333	0.548669	Wiestner	19
CLL-NHLBI-0025-T-01	CLL-NHLBI-0025	118.845	0.97344	Wiestner	33
CLL-NHLBI-0025-T-02	CLL-NHLBI-0025	108.64	0.825539	Wiestner	28
CLL-NHLBI-0025-T-04	CLL-NHLBI-0025	114.596	0.97334	Wiestner	33
CLL-NHLBI-0026-T-01	CLL-NHLBI-0026	107.836	1.20434	Wiestner	41
CLL-NHLBI-0026-T-02	CLL-NHLBI-0026	99.5994	1.09046	Wiestner	37
CLL-NHLBI-0026-T-04	CLL-NHLBI-0026	124.092	1.26406	Wiestner	43
CLL-NHLBI-0027-T-01	CLL-NHLBI-0027	108.527	1.25422	Wiestner	44
CLL-NHLBI-0027-T-02	CLL-NHLBI-0027	105.401	1.25496	Wiestner	44
CLL-NHLBI-0027-T-04	CLL-NHLBI-0027	90.7543	1.22897	Wiestner	43
CLL-NHLBI-0028-T-01	CLL-NHLBI-0028	104.735	1.86073	Wiestner	65
CLL-NHLBI-0028-T-02	CLL-NHLBI-0028	88.93	1.93284	Wiestner	67
CLL-NHLBI-0028-T-04	CLL-NHLBI-0028	112.772	1.92139	Wiestner	67
CLL-NHLBI-0029-T-01	CLL-NHLBI-0029	99.4062	0.716968	Wiestner	25
CLL-NHLBI-0029-T-02	CLL-NHLBI-0029	108.152	0.586505	Wiestner	20
CLL-NHLBI-0029-T-04	CLL-NHLBI-0029	113.565	0.734366	Wiestner	24
CLL-NHLBI-0030-T-01	CLL-NHLBI-0030	105.378	1.03884	Wiestner	37
CLL-NHLBI-0030-T-02	CLL-NHLBI-0030	102.68	1.1197	Wiestner	40
CLL-NHLBI-0030-T-04	CLL-NHLBI-0030	80.3403	1.10679	Wiestner	37
CLL-NHLBI-0031-T-01	CLL-NHLBI-0031	108.215	0.84548	Wiestner	29
CLL-NHLBI-0031-T-02	CLL-NHLBI-0031	94.3795	0.787343	Wiestner	27
CLL-NHLBI-0031-T-03	CLL-NHLBI-0031	92.5984	0.815384	Wiestner	28
CLL-NHLBI-0032-T-01	CLL-NHLBI-0032	95.4933	2.38941	Wiestner	82
CLL-NHLBI-0032-T-02	CLL-NHLBI-0032	101.374	2.35889	Wiestner	81
CLL-NHLBI-0032-T-04	CLL-NHLBI-0032	106.372	2.03431	Wiestner	70
CLL-NHLBI-0033-T-01	CLL-NHLBI-0033	108.697	0.93023	Wiestner	32
CLL-NHLBI-0033-T-02	CLL-NHLBI-0033	85.1167	0.848821	Wiestner	29
CLL-NHLBI-0033-T-04	CLL-NHLBI-0033	95.152	0.991635	Wiestner	34
CLL-NHLBI-0034-T-01	CLL-NHLBI-0034	97.5963	1.08027	Wiestner	38
CLL-NHLBI-0034-T-02	CLL-NHLBI-0034	96.0497	1.11223	Wiestner	39
CLL-NHLBI-0034-T-03	CLL-NHLBI-0034	93.5856	1.0537	Wiestner	37
CLL-NHLBI-0035-T-01	CLL-NHLBI-0035	107.299	0.590393	Wiestner	21
CLL-NHLBI-0035-T-02	CLL-NHLBI-0035	89.88	0.594746	Wiestner	21
CLL-NHLBI-0035-T-04	CLL-NHLBI-0035	107.458	0.564984	Wiestner	20
CLL-NHLBI-0036-T-01	CLL-NHLBI-0036	102.815	1.30734	Wiestner	46
CLL-NHLBI-0036-T-02	CLL-NHLBI-0036	98.528	1.25046	Wiestner	44
CLL-NHLBI-0036-T-03	CLL-NHLBI-0036	88.7366	1.28519	Wiestner	45
CLL-NHLBI-0038-T-01	CLL-NHLBI-0038	105.718	1.10609	Wiestner	39
CLL-NHLBI-0038-T-02	CLL-NHLBI-0038	105.728	1.13196	Wiestner	40
CLL-NHLBI-0038-T-03	CLL-NHLBI-0038	99.202	1.19499	Wiestner	42
CLL-NHLBI-0038-T-04	CLL-NHLBI-0038	101.78	1.16406	Wiestner	41
CLL-NHLBI-0039-T-01	CLL-NHLBI-0039	90.7726	1.63829	Wiestner	55
CLL-NHLBI-0039-T-02	CLL-NHLBI-0039	113.923	1.72319	Wiestner	58
CLL-NHLBI-0039-T-03	CLL-NHLBI-0039	94.7272	1.63602	Wiestner	55
CLL-NHLBI-0039-T-04	CLL-NHLBI-0039	99.7788	1.8735	Wiestner	63
CLL-NHLBI-0041-T-01	CLL-NHLBI-0041	119.001	0.535858	Wiestner	19
CLL-NHLBI-0041-T-02	CLL-NHLBI-0041	126.045	0.536661	Wiestner	19
CLL-NHLBI-0041-T-03	CLL-NHLBI-0041	101.709	0.537549	Wiestner	19
CLL-NHLBI-0041-T-04	CLL-NHLBI-0041	111.44	0.566626	Wiestner	20
CLL-NHLBI-0042-T-01	CLL-NHLBI-0042	296.193	1.6879	Wiestner	70
CLL-NHLBI-0042-T-02	CLL-NHLBI-0042	387.693	1.63323	Wiestner	68
CLL-NHLBI-0042-T-03	CLL-NHLBI-0042	418.711	1.79658	Wiestner	76
CLL-NHLBI-0042-T-04	CLL-NHLBI-0042	285.319	1.7689	Wiestner	73
CLL-NHLBI-0042-T-06	CLL-NHLBI-0042	313.179	2.70988	Wiestner	112
CLL-NHLBI-0043-T-01	CLL-NHLBI-0043	76.0237	1.12125	Wiestner	37
CLL-NHLBI-0043-T-02	CLL-NHLBI-0043	96.4228	0.999629	Wiestner	35
CLL-NHLBI-0043-T-03	CLL-NHLBI-0043	78.3269	1.08759	Wiestner	36
CLL-NHLBI-0043-T-04	CLL-NHLBI-0043	108.896	1.13654	Wiestner	40
CLL-NHLBI-0043-T-05	CLL-NHLBI-0043	131.476	0.400303	Wiestner	41
CLL-NHLBI-0043-T-06	CLL-NHLBI-0043	107.45	0.469131	Wiestner	46
CLL-NHLBI-0043-T-07	CLL-NHLBI-0043	49.1857	0.502818	Wiestner	45
CLL-NHLBI-0044-T-01	CLL-NHLBI-0044	106.273	1.49357	Wiestner	51
CLL-NHLBI-0044-T-02	CLL-NHLBI-0044	108.609	1.46233	Wiestner	50
CLL-NHLBI-0044-T-03	CLL-NHLBI-0044	105.926	1.34673	Wiestner	46
CLL-NHLBI-0045-T-01	CLL-NHLBI-0045	97.5471	1.07831	Wiestner	37
CLL-NHLBI-0045-T-02	CLL-NHLBI-0045	89.0142	1.02083	Wiestner	35
CLL-NHLBI-0045-T-03	CLL-NHLBI-0045	107.59	1.01899	Wiestner	35
CLL-NHLBI-0046-T-01	CLL-NHLBI-0046	99.8602	1.48346	Wiestner	50
CLL-NHLBI-0046-T-02	CLL-NHLBI-0046	115.112	1.33039	Wiestner	45
CLL-NHLBI-0046-T-03	CLL-NHLBI-0046	100.843	1.33404	Wiestner	45
CLL-NHLBI-0047-T-01	CLL-NHLBI-0047	108.698	0.927411	Wiestner	31
CLL-NHLBI-0047-T-02	CLL-NHLBI-0047	97.4418	0.899417	Wiestner	30
CLL-NHLBI-0047-T-03	CLL-NHLBI-0047	77.254	0.780062	Wiestner	25
CLL-NHLBI-0048-T-01	CLL-NHLBI-0048	107.051	10.177	Wiestner	349
CLL-NHLBI-0048-T-02	CLL-NHLBI-0048	106.727	0.933082	Wiestner	32
CLL-NHLBI-0048-T-03	CLL-NHLBI-0048	114.084	1.39724	Wiestner	48
CLL-NHLBI-0049-T-01	CLL-NHLBI-0049	110.544	1.40635	Wiestner	47
CLL-NHLBI-0049-T-02	CLL-NHLBI-0049	77.7391	1.2495	Wiestner	40
CLL-NHLBI-0049-T-03	CLL-NHLBI-0049	110.402	1.46727	Wiestner	49
CLL-NHLBI-0051-T-01	CLL-NHLBI-0051	95.0083	0.931207	Wiestner	32
CLL-NHLBI-0051-T-02	CLL-NHLBI-0051	98.5571	0.929259	Wiestner	32
CLL-NHLBI-0051-T-03	CLL-NHLBI-0051	103.024	0.897892	Wiestner	31
