# Supplementary material for: The evolutionary landscape of chronic lymphocytic leukemia treated with ibrutinib targeted therapy
Source: Nat Commun. 2017 Dec 19;8:2185. doi: 10.1038/s41467-017-02329-y (PMC5736707; doi:10.1038/s41467-017-02329-y)
Supplement: Supplementary file 6 — Supplementary Data 4 [file 41467_2017_2329_MOESM6_ESM.xlsx]

## Sheet: Supplementary Data 4
Supplementary Data 4: Baseline BCR and NF-κB pathway mutations
individual_ID	Gene	Variant_Classification	Protein_Change	PolyPhen-2 Prediction	PolyPhen-2 Score
MDAC-0002	ATM	Missense_Mutation	p.F2410L	Probably damaging	0.999
MDAC-0002	LTB	Splice_Site
MDAC-0003	BIRC3	Frame_Shift_Ins	p.K427fs
MDAC-0005	MAP2K2	Missense_Mutation	p.K61N	Probably damaging	1
MDAC-0009	ZAP70	Missense_Mutation	p.R306W	Possibly damaging	0.95
MDAC-0010	CARD14	Missense_Mutation	p.L935I	Possibly damaging	0.793
MDAC-0016	ATM	Missense_Mutation	p.Y1938C	Probably damaging	1
MDAC-0017	ATM	Missense_Mutation	p.H2125R	Probably damaging	1
MDAC-0022	ATM	Missense_Mutation	p.L1222P	Probably damaging	1
NHLBI-0001	KRAS	Missense_Mutation	p.T58I	Probably damaging	1
NHLBI-0005	CARD11	Missense_Mutation	p.R364H	Probably damaging	1
NHLBI-0009	MYD88	Missense_Mutation	p.Q143R	Error
NHLBI-0011	CARD11	Missense_Mutation	p.G126D	Probably damaging	0.998
NHLBI-0011	MAP2K1	Missense_Mutation	p.F53L	Probably damaging	0.98
NHLBI-0018	ATM	Missense_Mutation	p.G2020C	Probably damaging	1
NHLBI-0019	BIRC3	Splice_Site
NHLBI-0020	KRAS	Missense_Mutation	p.Q22K	Probably damaging	1
NHLBI-0021	NRAS	Missense_Mutation	p.Q61R	Benign	0.085
NHLBI-0022	CARD11	Missense_Mutation	p.L251P	Benign	0.23
NHLBI-0023	KRAS	Missense_Mutation	p.S65I	Probably damaging	0.994
NHLBI-0028	ATM	Missense_Mutation	p.R3008C	Probably damaging	1
NHLBI-0028	ATM	Frame_Shift_Del	p.LP1842fs
NHLBI-0028	XIAP	Missense_Mutation	p.R142K	Probably damaging	0.997
NHLBI-0032	BIRC3	Frame_Shift_Ins	p.R596fs
NHLBI-0034	BCL2	Missense_Mutation	p.R127Q	Possibly damaging	0.606
NHLBI-0039	KRAS	Missense_Mutation	p.K117N	Probably damaging	1
NHLBI-0043	BIRC3	Frame_Shift_Ins	p.E431fs
NHLBI-0044	ATM	Frame_Shift_Del	p.F1588fs
NHLBI-0044	KRAS	Missense_Mutation	p.G13D	Possibly damaging	0.803
NHLBI-0044	NFKB2	Splice_Site	p.G600_splice
NHLBI-0046	TRAF2	Missense_Mutation	p.C37Y	Probably damaging	1
NHLBI-0046	VCAM1	Missense_Mutation	p.K235Q	Benign	0.037
