# Supplementary material for: The evolutionary landscape of chronic lymphocytic leukemia treated with ibrutinib targeted therapy
Source: Nat Commun. 2017 Dec 19;8:2185. doi: 10.1038/s41467-017-02329-y (PMC5736707; doi:10.1038/s41467-017-02329-y)
Supplement: Supplementary file 7 — Supplementary Data 5 [file 41467_2017_2329_MOESM7_ESM.xlsx]

## Sheet: Supplementary Data 5
Supplementary Data 5: Differentially expressed genes
Gene_ID	Gene Name	mean Δ 1MO1	p-value Δ 1MO	FDR q-value Δ 1MO	mean Δ 6MO2	p-value Δ 6MO	FDR q-value Δ 6MO	Direction of change
ENSG00000168878	SFTPB	-2.56	4.80438e-06	0.000225434	-3.84	4.23848e-09	5.85781e-07	DN
ENSG00000157388	CACNA1D	-2.57	4.505e-08	1.06283e-05	-3.8	1.7478e-11	1.52038e-08	DN
ENSG00000179388	EGR3	-3.53	1.58806e-08	6.18004e-06	-3.55	1.44237e-08	1.36729e-06	DN
ENSG00000162896	PIGR	-2.93	2.67581e-10	4.94623e-07	-3.52	5.36682e-12	8.81828e-09	DN
ENSG00000163599	CTLA4	-2.2	0.000189463	0.00275224	-3.43	3.52263e-07	1.33914e-05	DN
ENSG00000158481	CD1C	-2.5	0.00010884	0.00186937	-3.28	2.64064e-06	6.03551e-05	DN
ENSG00000203685	C1orf95	-3.04	3.94077e-09	2.64891e-06	-3.25	1.03669e-09	2.56185e-07	DN
ENSG00000159335	PTMS	-1.3	7.11748e-06	0.00029748	-3.13	2.99982e-13	1.10903e-09	DN
ENSG00000050438	SLC4A8	-2.47	6.25867e-07	5.74864e-05	-3	2.01995e-08	1.73669e-06	DN
ENSG00000198794	SCAMP5	-1.13	0.0136154	0.0559133	-2.98	2.0888e-07	8.95338e-06	DN
ENSG00000186810	CXCR3	-2.88	5.91541e-08	1.2316e-05	-2.89	5.77224e-08	3.83594e-06	DN
ENSG00000124772	CPNE5	-2.54	6.18133e-08	1.25218e-05	-2.87	6.0832e-09	7.44969e-07	DN
ENSG00000011028	MRC2	-2.52	3.23419e-06	0.000175191	-2.87	3.91237e-07	1.43564e-05	DN
ENSG00000166689	PLEKHA7	-2.32	2.66704e-06	0.000154063	-2.82	1.08784e-07	5.66225e-06	DN
ENSG00000228594	C1orf233	-2.19	1.06348e-06	7.94278e-05	-2.77	1.88118e-08	1.62684e-06	DN
ENSG00000016391	CHDH	-1.58	1.71353e-06	0.000111628	-2.7	6.92725e-11	3.79408e-08	DN
ENSG00000026559	KCNG1	-1.76	0.000340009	0.00409785	-2.68	1.27451e-06	3.59e-05	DN
ENSG00000166510	CCDC68	-1.99	4.55318e-07	4.70856e-05	-2.62	2.94236e-09	4.83556e-07	DN
ENSG00000141574	SECTM1	-2.79	5.30674e-06	0.00024296	-2.62	1.3334e-05	0.000206258	DN
ENSG00000181885	CLDN7	-1.34	0.000213626	0.00296073	-2.6	7.63401e-09	8.61769e-07	DN
ENSG00000162073	PAQR4	-1.74	3.34407e-05	0.000855574	-2.6	6.44601e-08	4.03914e-06	DN
ENSG00000120875	DUSP4	-1.89	0.0029449	0.0190088	-2.58	0.000134431	0.0011777	DN
ENSG00000100290	BIK	-2.47	1.39984e-05	0.000462072	-2.56	8.47094e-06	0.000143986	DN
ENSG00000183473	SSTR3	-2.6	1.69774e-07	2.53597e-05	-2.53	2.75122e-07	1.10858e-05	DN
ENSG00000186818	LILRB4	-1.93	3.32975e-09	2.51857e-06	-2.52	1.31025e-11	1.29173e-08	DN
ENSG00000177697	CD151	-1.54	5.48796e-08	1.19347e-05	-2.5	2.67886e-12	5.70337e-09	DN
ENSG00000122176	FMOD	-1.53	1.99678e-05	0.000600986	-2.49	6.22603e-09	7.54677e-07	DN
ENSG00000100422	CERK	-0.89	0.00374772	0.0223744	-2.45	2.83195e-09	4.81366e-07	DN
ENSG00000144460	NYAP2	-1.15	0.00365319	0.0219944	-2.37	5.80739e-07	1.93859e-05	DN
ENSG00000064886	CHI3L2	-1.69	2.38839e-05	0.000676619	-2.37	1.1738e-07	5.85495e-06	DN
ENSG00000029993	HMGB3	-2	3.59634e-06	0.000185305	-2.36	2.4065e-07	9.99643e-06	DN
ENSG00000160856	FCRL3	-1.56	6.09864e-05	0.00125959	-2.33	1.38498e-07	6.6497e-06	DN
ENSG00000122877	EGR2	-2.13	2.99657e-05	0.000797479	-2.32	9.10736e-06	0.000152353	DN
ENSG00000120708	TGFBI	-1.32	2.31714e-05	0.000661503	-2.31	1.99928e-09	3.79042e-07	DN
ENSG00000179294	C17orf96	-1.6	5.99061e-06	0.000267641	-2.29	1.46155e-08	1.36794e-06	DN
ENSG00000178718	RPP25	-1.2	0.00172907	0.0129281	-2.29	4.37027e-07	1.56444e-05	DN
ENSG00000131969	ABHD12B	-1.71	6.06252e-05	0.0012582	-2.28	9.86351e-07	2.9707e-05	DN
ENSG00000197629	MPEG1	-1.53	8.10631e-05	0.00154679	-2.27	2.39012e-07	9.95636e-06	DN
ENSG00000204396	VWA7	-1.96	1.43403e-05	0.000469863	-2.25	1.80965e-06	4.63918e-05	DN
ENSG00000116147	TNR	-1.89	0.000146388	0.00229567	-2.22	1.87059e-05	0.000264458	DN
ENSG00000102245	CD40LG	-1.35	0.00654087	0.0331937	-2.21	4.89537e-05	0.000545126	DN
ENSG00000204475	NCR3	-1.73	1.87531e-05	0.000573915	-2.21	4.51526e-07	1.60124e-05	DN
ENSG00000170801	HTRA3	-0.93	0.0239952	0.0842386	-2.2	5.64049e-06	0.000105718	DN
ENSG00000158050	DUSP2	-1.83	1.05382e-08	4.86999e-06	-2.18	3.186e-10	1.17786e-07	DN
ENSG00000189058	APOD	-1.89	7.38765e-05	0.00145665	-2.18	1.09835e-05	0.000178096	DN
ENSG00000174123	TLR10	-1.28	0.000300519	0.00373175	-2.17	1.70114e-07	7.65312e-06	DN
ENSG00000160360	GPSM1	-1.74	0.000141253	0.00224527	-2.15	9.36623e-06	0.000155802	DN
ENSG00000140678	ITGAX	-1.56	1.61075e-06	0.000106338	-2.12	7.42087e-09	8.57343e-07	DN
ENSG00000127561	SYNGR3	-1.46	0.000374289	0.00437894	-2.12	2.97481e-06	6.6553e-05	DN
ENSG00000196923	PDLIM7	-1.26	3.77643e-06	0.0001906	-2.1	3.8685e-10	1.30017e-07	DN
ENSG00000160606	TLCD1	-1.86	8.0856e-07	6.67988e-05	-2.1	1.04191e-07	5.54234e-06	DN
ENSG00000156689	GLYATL2	-1.35	0.0224248	0.0801397	-2.09	0.000895952	0.0052369	DN
ENSG00000164265	SCGB3A2	-1.99	1.2978e-07	2.20597e-05	-2.03	9.04277e-08	5.0033e-06	DN
ENSG00000239961	LILRA4	-1.29	0.00153652	0.0119402	-2.02	7.98039e-06	0.000137706	DN
ENSG00000110077	MS4A6A	-0.95	0.0356261	0.111666	-2.01	8.05744e-05	0.000802921	DN
ENSG00000206172	HBA1	-0.97	0.291072	0.478158	-1.98	0.0362424	0.0915533	DN
ENSG00000122862	SRGN	-1.58	5.69356e-07	5.3629e-05	-1.98	1.05158e-08	1.10289e-06	DN
ENSG00000141753	IGFBP4	-1.18	9.04459e-06	0.000343834	-1.98	1.03943e-09	2.56185e-07	DN
ENSG00000101187	SLCO4A1	-1.57	2.42892e-06	0.000142995	-1.97	5.30486e-08	3.58211e-06	DN
ENSG00000171812	COL8A2	-1.26	0.000787505	0.00739256	-1.97	3.04288e-06	6.75609e-05	DN
ENSG00000048462	TNFRSF17	-1.08	0.00428169	0.0245227	-1.94	6.11133e-06	0.000112907	DN
ENSG00000006075	CCL3	-2.37	0.000108445	0.00186937	-1.93	0.000986198	0.00562867	DN
ENSG00000007908	SELE	-0.79	0.125462	0.272523	-1.93	0.000645998	0.0040318	DN
ENSG00000077585	GPR137B	-1.5	1.0596e-06	7.94278e-05	-1.93	1.32828e-08	1.27959e-06	DN
ENSG00000111732	AICDA	-0.92	0.0511272	0.145398	-1.91	0.000229869	0.00179667	DN
ENSG00000136531	SCN2A	-1.13	0.000681477	0.00664316	-1.91	6.91631e-07	2.20904e-05	DN
ENSG00000103021	CCDC113	-1.78	2.64641e-06	0.000153774	-1.9	9.19747e-07	2.80624e-05	DN
ENSG00000266964	FXYD1	-1.76	1.34875e-05	0.000455371	-1.9	4.56053e-06	9.07686e-05	DN
ENSG00000116771	AGMAT	-1.6	5.76216e-10	9.46787e-07	-1.88	2.08923e-11	1.62608e-08	DN
ENSG00000165996	PTPLA	-1.19	1.33361e-06	9.39119e-05	-1.87	3.34178e-10	1.20532e-07	DN
ENSG00000188886	ASTL	-1.44	2.19904e-07	2.94817e-05	-1.87	1.66766e-09	3.33261e-07	DN
ENSG00000214787	MS4A4E	-1	0.0328117	0.105299	-1.85	0.000293581	0.00214925	DN
ENSG00000226397	C12orf77	-0.71	0.0571455	0.156903	-1.85	1.94032e-05	0.000272234	DN
ENSG00000159399	HK2	-1.17	6.89192e-07	5.89989e-05	-1.84	1.26744e-10	5.85716e-08	DN
ENSG00000266208	CTD-2267D19.3	-1.34	0.000874603	0.00798696	-1.84	2.19895e-05	0.000298332	DN
ENSG00000136997	MYC	-0.89	0.00431728	0.0246597	-1.83	7.49239e-07	2.36318e-05	DN
ENSG00000169218	RSPO1	-1.26	0.0154509	0.0612075	-1.83	0.000863781	0.0050709	DN
ENSG00000184060	ADAP2	-1.26	7.13304e-05	0.00141399	-1.82	3.28585e-07	1.27872e-05	DN
ENSG00000128309	MPST	-1.24	0.000241725	0.00322039	-1.82	1.38221e-06	3.81345e-05	DN
ENSG00000174307	PHLDA3	-0.95	0.029707	0.097994	-1.8	0.000176385	0.0014584	DN
ENSG00000144821	MYH15	-0.87	1.56711e-05	0.000499541	-1.8	3.00308e-11	2.07673e-08	DN
ENSG00000054598	FOXC1	-0.89	0.00144764	0.011499	-1.79	1.46491e-07	6.93277e-06	DN
ENSG00000185527	PDE6G	-0.97	0.000235603	0.00317892	-1.78	2.45042e-08	2.01316e-06	DN
ENSG00000102575	ACP5	-1.28	4.52522e-08	1.06283e-05	-1.78	7.18572e-11	3.79509e-08	DN
ENSG00000010932	FMO1	-1.64	5.18454e-05	0.00114063	-1.77	1.96129e-05	0.000274655	DN
ENSG00000011590	ZBTB32	-1.2	8.14077e-06	0.000321887	-1.76	1.25643e-08	1.25119e-06	DN
ENSG00000137726	FXYD6	-1.54	3.56573e-08	9.76482e-06	-1.75	2.90095e-09	4.83556e-07	DN
ENSG00000171914	TLN2	-1.16	0.000110934	0.00189748	-1.75	2.88833e-07	1.1544e-05	DN
ENSG00000059804	SLC2A3	-1.18	0.000123411	0.00204284	-1.74	5.00362e-07	1.72479e-05	DN
ENSG00000154217	PITPNC1	-1.18	4.15613e-07	4.40404e-05	-1.73	2.93907e-10	1.14376e-07	DN
ENSG00000188389	PDCD1	-1.44	0.000609682	0.00613477	-1.71	9.0966e-05	0.000880946	DN
ENSG00000105963	ADAP1	-1.04	0.00359754	0.0217403	-1.7	1.84484e-05	0.000261995	DN
ENSG00000197461	PDGFA	-0.73	0.0127497	0.0531983	-1.69	1.42475e-06	3.85883e-05	DN
ENSG00000100385	IL2RB	-1.5	4.23155e-06	0.000206522	-1.69	6.51944e-07	2.11889e-05	DN
ENSG00000164687	FABP5	-1.24	0.000192193	0.00276743	-1.68	3.40542e-06	7.38406e-05	DN
ENSG00000134323	MYCN	-1.02	0.00887433	0.0412425	-1.67	8.94317e-05	0.000869504	DN
ENSG00000198598	MMP17	-1.02	0.000596819	0.00604504	-1.66	1.01716e-06	3.04488e-05	DN
ENSG00000149243	KLHL35	-1.83	0.000128685	0.00210976	-1.65	0.000401613	0.00276363	DN
ENSG00000138623	SEMA7A	-1.09	1.43615e-05	0.000469863	-1.65	1.66372e-08	1.4799e-06	DN
ENSG00000169085	C8orf46	-0.95	1.17727e-05	0.000416494	-1.64	8.00858e-10	2.15329e-07	DN
ENSG00000139880	CDH24	-1.26	4.63374e-07	4.75859e-05	-1.64	3.76084e-09	5.6636e-07	DN
ENSG00000115129	TP53I3	-1.44	1.54688e-10	4.40732e-07	-1.64	9.87688e-12	1.21716e-08	DN
ENSG00000166428	PLD4	-1.59	0.000299012	0.00372518	-1.64	0.000205607	0.00164352	DN
ENSG00000198734	F5	-0.9	0.00908255	0.0418159	-1.63	2.42153e-05	0.000321162	DN
ENSG00000196218	RYR1	-1.09	3.80171e-05	0.000934742	-1.63	6.62776e-08	4.08381e-06	DN
ENSG00000092345	DAZL	-0.64	0.0826814	0.204395	-1.63	9.95115e-05	0.000940305	DN
ENSG00000162631	NTNG1	-2.15	3.32772e-06	0.000178947	-1.62	0.0001487	0.00126889	DN
ENSG00000160505	NLRP4	-1.36	0.000380264	0.00443132	-1.62	4.6931e-05	0.000530646	DN
ENSG00000140931	CMTM3	-1.07	0.000911605	0.00822129	-1.61	6.2811e-06	0.000114814	DN
ENSG00000182379	NXPH4	-1.16	4.86733e-05	0.00110231	-1.61	3.80582e-07	1.41408e-05	DN
ENSG00000189233	NUGGC	-0.97	6.71348e-05	0.0013489	-1.6	2.78537e-08	2.22649e-06	DN
ENSG00000133067	LGR6	-1.04	0.000263213	0.00342039	-1.6	7.359e-07	2.34032e-05	DN
ENSG00000188783	PRELP	-1.05	0.00425476	0.0244632	-1.6	6.10531e-05	0.000644435	DN
ENSG00000172771	EFCAB12	-1.46	2.32732e-08	8.00381e-06	-1.6	3.86822e-09	5.6636e-07	DN
ENSG00000138379	MSTN	-0.75	0.0124586	0.0523791	-1.59	5.28895e-06	0.000101181	DN
ENSG00000135378	PRRG4	-1.71	4.76864e-05	0.00108825	-1.59	0.000118454	0.00107598	DN
ENSG00000132563	REEP2	-1.35	1.92028e-06	0.000120838	-1.59	1.28444e-07	6.24813e-06	DN
ENSG00000068137	PLEKHH3	-1	0.0203008	0.0745996	-1.59	0.000579704	0.00368242	DN
ENSG00000100473	COCH	-1.11	0.000132302	0.00214447	-1.58	9.58325e-07	2.8981e-05	DN
ENSG00000171848	RRM2	-1.72	0.000599923	0.00606402	-1.58	0.00134691	0.00719588	DN
ENSG00000146858	ZC3HAV1L	-0.74	0.0288981	0.0960757	-1.58	4.00307e-05	0.000470942	DN
ENSG00000196586	MYO6	-1.12	0.00254762	0.0170164	-1.57	7.27332e-05	0.000738215	DN
ENSG00000177469	PTRF	-1.52	0.00206427	0.0146903	-1.57	0.00157627	0.00812476	DN
ENSG00000172731	LRRC20	-1.45	0.000295711	0.00369652	-1.56	0.000124531	0.00111489	DN
ENSG00000100292	HMOX1	-1.32	1.15373e-06	8.48826e-05	-1.56	7.37667e-08	4.3704e-06	DN
ENSG00000147535	PPAPDC1B	-1.15	1.56324e-06	0.000103664	-1.56	7.93641e-09	8.84787e-07	DN
ENSG00000145335	SNCA	-0.86	0.0653631	0.172709	-1.55	0.00184087	0.00917286	DN
ENSG00000137825	ITPKA	-1	0.00278059	0.0182186	-1.55	2.53316e-05	0.000333278	DN
ENSG00000140451	PIF1	-1.04	0.000180611	0.00264705	-1.55	6.72578e-07	2.16247e-05	DN
ENSG00000162676	GFI1	-0.85	0.0194316	0.0722178	-1.55	0.00011692	0.00106479	DN
ENSG00000076344	RGS11	-1.62	0.000268534	0.00345612	-1.55	0.000436849	0.00295253	DN
ENSG00000188322	SBK1	-1.35	2.51922e-09	2.42402e-06	-1.54	1.62525e-10	7.28309e-08	DN
ENSG00000153093	ACOXL	-0.99	0.000879538	0.00801454	-1.54	3.80725e-06	8.00877e-05	DN
ENSG00000135643	KCNMB4	-1.12	0.000811095	0.00754369	-1.54	1.83331e-05	0.000261436	DN
ENSG00000173262	SLC2A14	-1.18	0.00132233	0.0107384	-1.54	7.43733e-05	0.000751765	DN
ENSG00000124313	IQSEC2	-1.82	4.71096e-06	0.000223287	-1.54	5.04108e-05	0.000557157	DN
ENSG00000163406	SLC15A2	-0.81	0.000298535	0.00372237	-1.54	2.2701e-08	1.88597e-06	DN
ENSG00000075426	FOSL2	-2.83	0.000131172	0.00213162	-1.54	0.0221748	0.062784	DN
ENSG00000167914	GSDMA	-1.34	0.000317871	0.00389129	-1.53	7.10582e-05	0.000724696	DN
ENSG00000014257	ACPP	-1.1	0.00275086	0.0180711	-1.52	0.000105538	0.000985914	DN
ENSG00000155254	MARVELD1	-1.77	3.62561e-05	0.000904139	-1.52	0.000231099	0.00180058	DN
ENSG00000169884	WNT10B	-1.83	3.77669e-05	0.000932382	-1.51	0.000369395	0.00258279	DN
ENSG00000198374	HIST1H2AL	-0.66	0.0773814	0.195209	-1.51	0.000259581	0.00195425	DN
ENSG00000077238	IL4R	-0.82	2.98262e-06	0.000166301	-1.51	3.08954e-11	2.07673e-08	DN
ENSG00000137270	GCM1	-1.23	2.71068e-05	0.000745083	-1.5	1.52807e-06	4.04241e-05	DN
ENSG00000131746	TNS4	-1.4	0.00117013	0.00997343	-1.49	0.000644288	0.00402694	DN
ENSG00000177106	EPS8L2	-0.85	3.89306e-05	0.00094533	-1.49	3.99304e-09	5.67779e-07	DN
ENSG00000119411	BSPRY	-0.85	0.000251582	0.00331927	-1.48	8.48927e-08	4.82844e-06	DN
ENSG00000119508	NR4A3	-1.22	0.0584442	0.159284	-1.47	0.0242614	0.0673256	DN
ENSG00000177685	EFCAB4A	-1.1	0.000120321	0.00200825	-1.47	2.15235e-06	5.20932e-05	DN
ENSG00000221946	FXYD7	-1.22	5.25086e-07	5.17665e-05	-1.46	2.15531e-08	1.81095e-06	DN
ENSG00000168386	FILIP1L	-0.48	0.0229543	0.081598	-1.46	9.63001e-08	5.19739e-06	DN
ENSG00000087589	CASS4	-1.07	3.68477e-07	4.15957e-05	-1.45	1.28979e-09	2.81529e-07	DN
ENSG00000160013	PTGIR	-1.19	0.00731772	0.0358801	-1.45	0.00159456	0.00819901	DN
ENSG00000203760	CENPW	-0.91	0.00413275	0.0240138	-1.44	3.5234e-05	0.000426035	DN
ENSG00000155368	DBI	-0.81	0.000333424	0.00404154	-1.44	8.56233e-08	4.85133e-06	DN
ENSG00000243449	C4orf48	-0.91	0.00125237	0.010428	-1.44	4.55397e-06	9.07603e-05	DN
ENSG00000153902	LGI4	-1.34	2.65193e-05	0.000733024	-1.44	9.32161e-06	0.000155409	DN
ENSG00000120949	TNFRSF8	-1.66	3.29325e-05	0.000849923	-1.44	0.000190828	0.00155224	DN
ENSG00000174175	SELP	-0.51	0.0448231	0.132031	-1.44	2.74415e-06	6.24315e-05	DN
ENSG00000164692	COL1A2	-1.18	0.00201762	0.0144767	-1.44	0.000287174	0.0021131	DN
ENSG00000141854	hsa-mir-1199	-1.15	0.000329608	0.00400184	-1.43	2.14512e-05	0.000292909	DN
ENSG00000165457	FOLR2	-1.06	0.000130314	0.00212128	-1.43	2.14745e-06	5.20598e-05	DN
ENSG00000049247	UTS2	-0.8	0.0169633	0.0655998	-1.43	0.000103656	0.000972129	DN
ENSG00000161243	FBXO27	-1.26	2.87992e-08	9.06135e-06	-1.42	2.78498e-09	4.78887e-07	DN
ENSG00000102878	HSF4	-0.87	0.000179341	0.00263628	-1.42	1.55399e-07	7.20388e-06	DN
ENSG00000189045	ANKDD1B	-0.74	0.000100214	0.00178121	-1.42	3.15834e-09	5.07669e-07	DN
ENSG00000180998	GPR137C	-1.07	0.000532132	0.00558147	-1.42	1.83665e-05	0.000261661	DN
ENSG00000169427	KCNK9	-1.13	0.00240145	0.016403	-1.41	0.000281652	0.00208426	DN
ENSG00000124205	EDN3	-1.71	9.05472e-05	0.00167168	-1.41	0.000746138	0.00451099	DN
ENSG00000149591	TAGLN	-0.86	2.22929e-05	0.000645142	-1.41	6.09557e-09	7.44969e-07	DN
ENSG00000198720	ANKRD13B	-0.59	0.0141678	0.0575112	-1.41	1.08486e-06	3.1958e-05	DN
ENSG00000164638	SLC29A4	-1.74	1.5674e-05	0.000499541	-1.4	0.000232051	0.00180467	DN
ENSG00000121895	TMEM156	-0.76	0.00131381	0.0107138	-1.4	5.07013e-07	1.73961e-05	DN
ENSG00000160712	IL6R	-0.73	0.0208662	0.0758527	-1.4	7.39448e-05	0.000749997	DN
ENSG00000006638	TBXA2R	-0.7	0.0203761	0.0747541	-1.4	3.87583e-05	0.000458527	DN
ENSG00000271741	RP11-244H3.4	-1.06	0.00190661	0.0139441	-1.38	0.000130522	0.00115233	DN
ENSG00000123975	CKS2	-1.34	1.05903e-07	1.94012e-05	-1.38	6.50681e-08	4.04297e-06	DN
ENSG00000146910	CNPY1	-0.59	0.0787073	0.197476	-1.38	0.000232356	0.00180467	DN
ENSG00000163600	ICOS	-1.11	0.00786958	0.0378827	-1.38	0.00138957	0.00737315	DN
ENSG00000182117	NOP10	-0.74	0.000612802	0.00615215	-1.37	1.12237e-07	5.70826e-06	DN
ENSG00000183010	PYCR1	-1.22	0.000793844	0.00743468	-1.37	0.000227788	0.00178607	DN
ENSG00000189159	HN1	-0.95	1.27123e-05	0.00043822	-1.37	3.13588e-08	2.39038e-06	DN
ENSG00000168734	PKIG	-0.66	0.000610496	0.00613733	-1.36	1.67124e-08	1.4799e-06	DN
ENSG00000004939	SLC4A1	-0.29	0.570581	0.729824	-1.36	0.0110482	0.036924	DN
ENSG00000056736	IL17RB	-1	9.69766e-05	0.00173619	-1.36	1.20176e-06	3.4308e-05	DN
ENSG00000196189	SEMA4A	-0.85	0.00019413	0.00278989	-1.36	2.34287e-07	9.78709e-06	DN
ENSG00000103528	SYT17	-0.62	0.00160058	0.012283	-1.36	3.5634e-08	2.63478e-06	DN
ENSG00000169413	RNASE6	-1.3	0.000192405	0.00276779	-1.36	0.000113009	0.00103736	DN
ENSG00000198176	TFDP1	-1.05	5.99642e-08	1.2316e-05	-1.36	4.63386e-10	1.48969e-07	DN
ENSG00000131747	TOP2A	-1.46	1.14151e-06	8.44032e-05	-1.35	3.92709e-06	8.13358e-05	DN
ENSG00000144354	CDCA7	-1.36	0.000231295	0.0031351	-1.35	0.000252438	0.00191832	DN
ENSG00000222040	ADRA2B	-1.56	0.000765075	0.00724323	-1.34	0.00285955	0.0128415	DN
ENSG00000167850	CD300C	-1.58	0.000169106	0.00253066	-1.34	0.000908911	0.00529659	DN
ENSG00000134121	CHL1	-0.96	0.0326285	0.104848	-1.34	0.00387922	0.0163762	DN
ENSG00000104921	FCER2	-0.91	6.56461e-07	5.86209e-05	-1.34	4.73656e-10	1.4903e-07	DN
ENSG00000095587	TLL2	-1.39	0.00137785	0.0110978	-1.34	0.00191286	0.0094197	DN
ENSG00000256950	RP11-87C12.2	-0.9	0.0051485	0.0279398	-1.34	0.00011438	0.00104734	DN
ENSG00000166928	MS4A14	-1.33	0.00903309	0.0416531	-1.34	0.00869016	0.0305685	DN
ENSG00000026751	SLAMF7	-1.59	1.71654e-05	0.000533281	-1.34	0.000162425	0.00136863	DN
ENSG00000182247	UBE2E2	-1.12	1.64824e-07	2.5128e-05	-1.34	7.04961e-09	8.40723e-07	DN
ENSG00000062524	LTK	-1.11	5.04831e-05	0.0011236	-1.33	3.85212e-06	8.03401e-05	DN
ENSG00000049449	RCN1	-1.08	2.11965e-06	0.000128992	-1.33	5.9932e-08	3.88717e-06	DN
ENSG00000185818	NAT8L	-1.38	0.00197563	0.0142585	-1.33	0.00273583	0.0124049	DN
ENSG00000173898	SPTBN2	-0.64	0.0002589	0.00338515	-1.33	3.52828e-09	5.43502e-07	DN
ENSG00000088836	SLC4A11	-0.54	0.0543514	0.151737	-1.33	3.60779e-05	0.000433756	DN
ENSG00000152689	RASGRP3	-1	4.74019e-06	0.000223955	-1.33	4.7284e-08	3.2828e-06	DN
ENSG00000182489	XKRX	-0.8	2.85001e-06	0.0001621	-1.33	3.17054e-10	1.17786e-07	DN
ENSG00000165891	E2F7	-0.35	0.0855569	0.209403	-1.32	3.62373e-07	1.36355e-05	DN
ENSG00000105974	CAV1	-1.45	0.00012469	0.00206024	-1.32	0.000360046	0.002533	DN
ENSG00000171659	GPR34	-0.57	0.0997112	0.231808	-1.32	0.000591141	0.003739	DN
ENSG00000078804	TP53INP2	-1.09	0.00192447	0.0139966	-1.31	0.00031698	0.00228325	DN
ENSG00000184825	HIST1H2AH	-0.33	0.329141	0.518077	-1.31	0.000578232	0.00367464	DN
ENSG00000101082	SLA2	-0.59	0.0061768	0.0318488	-1.31	5.41081e-07	1.83336e-05	DN
ENSG00000171992	SYNPO	-1.13	0.000621514	0.00620172	-1.31	0.000122613	0.00110248	DN
ENSG00000188064	WNT7B	-0.51	0.238575	0.418859	-1.31	0.00499277	0.0199441	DN
ENSG00000151320	AKAP6	-0.68	0.0205652	0.0751839	-1.31	6.41906e-05	0.000670848	DN
ENSG00000058335	RASGRF1	-0.9	0.000105472	0.00184146	-1.3	5.34023e-07	1.81961e-05	DN
ENSG00000075240	GRAMD4	-0.99	0.000411996	0.00470835	-1.3	1.4146e-05	0.000214607	DN
ENSG00000170298	LGALS9B	-1.55	4.91767e-07	4.98099e-05	-1.3	7.27359e-06	0.00012805	DN
ENSG00000167264	DUS2	-1.07	3.18681e-08	9.24048e-06	-1.3	6.67738e-10	1.89894e-07	DN
ENSG00000105376	ICAM5	-1.08	0.00224634	0.0156251	-1.29	0.000390237	0.00270043	DN
ENSG00000164500	C7orf72	-1	0.0110075	0.0480597	-1.29	0.00155381	0.00803201	DN
ENSG00000100628	ASB2	-0.49	0.151747	0.309822	-1.29	0.000621993	0.00390906	DN
ENSG00000166165	CKB	-0.92	5.38197e-05	0.00117215	-1.29	3.83392e-07	1.42095e-05	DN
ENSG00000135919	SERPINE2	-1.04	0.00708146	0.0350749	-1.28	0.0013212	0.00709698	DN
ENSG00000179774	ATOH7	-1.02	0.00403281	0.0235907	-1.28	0.000505653	0.00330575	DN
ENSG00000106868	SUSD1	-0.87	0.000252752	0.0033224	-1.28	1.38074e-06	3.81345e-05	DN
ENSG00000107833	NPM3	-1.33	1.01083e-08	4.822e-06	-1.27	2.12715e-08	1.80783e-06	DN
ENSG00000100890	KIAA0391	-0.78	6.39851e-06	0.000280663	-1.27	1.13957e-09	2.71806e-07	DN
ENSG00000117411	B4GALT2	-0.57	0.000134412	0.00216996	-1.27	2.38082e-10	9.51555e-08	DN
ENSG00000235961	PNMA6C	-0.87	0.00203577	0.014554	-1.27	3.48864e-05	0.000422868	DN
ENSG00000172824	CES4A	-1.36	3.16588e-08	9.24048e-06	-1.27	1.09891e-07	5.66225e-06	DN
ENSG00000108797	CNTNAP1	-0.93	0.000117458	0.00196712	-1.27	1.5466e-06	4.08412e-05	DN
ENSG00000089692	LAG3	-0.46	0.0795811	0.198859	-1.26	3.39123e-05	0.000414458	DN
ENSG00000198178	CLEC4C	-0.46	0.0504944	0.144292	-1.26	5.50088e-06	0.000103759	DN
ENSG00000126264	HCST	-1.01	3.39045e-05	0.000865942	-1.26	1.29865e-06	3.63721e-05	DN
ENSG00000186417	GLDN	-0.95	0.000200284	0.00284788	-1.26	4.48148e-06	8.9436e-05	DN
ENSG00000173621	LRFN4	-1.18	2.76936e-08	8.9029e-06	-1.26	7.22652e-09	8.44971e-07	DN
ENSG00000205309	NT5M	-1.02	0.000416704	0.0047548	-1.26	3.61985e-05	0.000434853	DN
ENSG00000165140	FBP1	-1.06	0.00249848	0.0168556	-1.26	0.000521882	0.00339533	DN
ENSG00000245888	CTD-3203P2.2	-1.03	0.00131772	0.0107245	-1.26	0.000163666	0.00137516	DN
ENSG00000134955	SLC37A2	-1.09	0.000280268	0.00356066	-1.26	4.9184e-05	0.000546579	DN
ENSG00000198883	PNMA5	-0.91	4.66181e-05	0.00107381	-1.25	4.20116e-07	1.5116e-05	DN
ENSG00000108578	BLMH	-1.16	1.7882e-10	4.40732e-07	-1.25	3.90322e-11	2.40504e-08	DN
ENSG00000042493	CAPG	-0.8	2.25015e-05	0.000649906	-1.24	1.66124e-08	1.4799e-06	DN
ENSG00000204403	CASP12	-0.61	0.0530826	0.149265	-1.24	0.000320603	0.00230485	DN
ENSG00000173894	CBX2	-0.4	0.147553	0.304283	-1.24	8.0054e-05	0.000799421	DN
ENSG00000164949	GEM	-1.41	0.00861097	0.0404629	-1.24	0.019748	0.0574982	DN
ENSG00000187990	HIST1H2BG	-0.15	0.655895	0.794185	-1.23	0.00108826	0.00606525	DN
ENSG00000134256	CD101	-1.25	0.000827631	0.007683	-1.23	0.000927129	0.0053703	DN
ENSG00000222009	BTBD19	-0.94	2.59213e-05	0.000719183	-1.23	4.28825e-07	1.53919e-05	DN
ENSG00000257088	PNMA6D	-0.76	0.00881752	0.0410502	-1.23	0.000102693	0.000966043	DN
ENSG00000049249	TNFRSF9	-1.04	0.00531284	0.0285522	-1.22	0.00145043	0.00763038	DN
ENSG00000136231	IGF2BP3	-0.56	0.12806	0.276703	-1.22	0.00218081	0.0104359	DN
ENSG00000169962	TAS1R3	-0.62	0.018385	0.0693219	-1.22	4.14409e-05	0.000482922	DN
ENSG00000171916	LGALS9C	-1.45	7.12118e-06	0.00029748	-1.22	7.80438e-05	0.000783511	DN
ENSG00000139629	GALNT6	-1	0.00975274	0.0440333	-1.22	0.00219785	0.0104777	DN
ENSG00000196620	UGT2B15	-0.76	0.0237307	0.0836542	-1.22	0.000670826	0.00414395	DN
ENSG00000051180	RAD51	-1.1	2.00402e-07	2.82713e-05	-1.22	3.36622e-08	2.51412e-06	DN
ENSG00000197381	ADARB1	-0.81	0.000145953	0.00229369	-1.21	4.81311e-07	1.68664e-05	DN
ENSG00000179363	TMEM31	-0.55	0.0437468	0.129645	-1.21	7.92369e-05	0.000793872	DN
ENSG00000175274	TP53I11	-1.01	3.13471e-07	3.74399e-05	-1.21	1.22388e-08	1.23311e-06	DN
ENSG00000100298	APOBEC3H	-0.79	1.5316e-05	0.00049131	-1.21	1.33254e-08	1.27959e-06	DN
ENSG00000179841	AKAP5	-1.25	5.83192e-05	0.00122811	-1.21	8.87324e-05	0.000865551	DN
ENSG00000184357	HIST1H1B	-0.15	0.646585	0.787556	-1.2	0.00114542	0.00632739	DN
ENSG00000175643	RMI2	-0.87	0.000533295	0.00558147	-1.2	1.00553e-05	0.00016522	DN
ENSG00000156218	ADAMTSL3	-1.05	0.000403124	0.00462842	-1.2	8.70261e-05	0.000854071	DN
ENSG00000135549	PKIB	-1.02	0.0078025	0.0376577	-1.2	0.00217246	0.0104137	DN
ENSG00000137936	BCAR3	-0.46	0.0565527	0.155696	-1.2	2.12459e-05	0.000291183	DN
ENSG00000163808	KIF15	-0.99	3.16965e-08	9.24048e-06	-1.2	7.98226e-10	2.15329e-07	DN
ENSG00000126860	EVI2A	-0.93	0.00105165	0.00920773	-1.19	6.39529e-05	0.000669784	DN
ENSG00000112149	CD83	-1.4	0.000753818	0.00715907	-1.19	0.00308459	0.0136694	DN
ENSG00000145088	EAF2	-0.6	0.0166214	0.0647348	-1.19	2.36484e-05	0.00031591	DN
ENSG00000158747	NBL1	-0.88	0.00970735	0.0439132	-1.19	0.000795059	0.00475428	DN
ENSG00000234465	PINLYP	-0.71	0.00884956	0.0411662	-1.19	6.74128e-05	0.000698109	DN
ENSG00000197880	MDS2	-0.97	2.38778e-05	0.000676619	-1.19	1.10405e-06	3.22661e-05	DN
ENSG00000140939	NOL3	-1.06	0.00548238	0.0291792	-1.19	0.00223188	0.0106125	DN
ENSG00000166444	ST5	-1.1	3.90697e-06	0.000194533	-1.19	1.09325e-06	3.21411e-05	DN
ENSG00000253633	KB-1980E6.3	-1	0.00467106	0.0260798	-1.19	0.00106576	0.00597667	DN
ENSG00000181847	TIGIT	-0.5	0.00371963	0.0222516	-1.18	4.54934e-08	3.18842e-06	DN
ENSG00000226124	FTCDNL1	-0.94	0.000826124	0.00767382	-1.18	6.20895e-05	0.000653044	DN
ENSG00000171617	ENC1	-1.4	2.23409e-06	0.000133217	-1.18	2.59239e-05	0.000339559	DN
ENSG00000141469	SLC14A1	-0.95	0.00131496	0.0107138	-1.18	0.000135142	0.00117989	DN
ENSG00000267120	AD000671.6	-1.02	0.00322827	0.0202661	-1.18	0.000842127	0.00497936	DN
ENSG00000070601	FRMPD1	-1.51	1.639e-05	0.000513507	-1.18	0.000338209	0.00240891	DN
ENSG00000142949	PTPRF	-1.11	0.022921	0.0815397	-1.18	0.0161838	0.0494243	DN
ENSG00000184903	IMMP2L	-0.82	6.73339e-07	5.89989e-05	-1.18	8.34504e-10	2.16503e-07	DN
ENSG00000162643	WDR63	-0.43	0.202927	0.377561	-1.18	0.00132903	0.00712153	DN
ENSG00000137571	SLCO5A1	-0.92	0.0170112	0.0657333	-1.18	0.00303988	0.0135199	DN
ENSG00000090932	DLL3	-0.77	0.0215188	0.0776524	-1.17	0.000936131	0.00541185	DN
ENSG00000101412	E2F1	-1.24	1.08079e-07	1.94012e-05	-1.17	2.94566e-07	1.16843e-05	DN
ENSG00000166147	FBN1	-0.71	0.0319959	0.103384	-1.17	0.000897314	0.00524278	DN
ENSG00000141337	ARSG	-0.96	0.000190943	0.00276288	-1.17	1.68758e-05	0.000244896	DN
ENSG00000176845	METRNL	-1.37	0.00879287	0.0409669	-1.17	0.0230175	0.064687	DN
ENSG00000171236	LRG1	-0.97	0.010955	0.0478842	-1.17	0.0028563	0.0128379	DN
ENSG00000125148	MT2A	-1.49	9.12922e-07	7.181e-05	-1.16	3.53941e-05	0.000427271	DN
ENSG00000186792	HYAL3	-0.97	9.47932e-05	0.00170951	-1.16	7.88876e-06	0.000136603	DN
ENSG00000123892	RAB38	-0.89	0.0137669	0.0563325	-1.16	0.00192599	0.00946546	DN
ENSG00000131981	LGALS3	-1	0.0314237	0.101951	-1.15	0.0143451	0.0450777	DN
ENSG00000173801	JUP	-1.27	9.03158e-05	0.00166949	-1.15	0.00027749	0.00205897	DN
ENSG00000078900	TP73	-0.73	0.000505214	0.00539386	-1.15	1.19891e-06	3.42931e-05	DN
ENSG00000128340	RAC2	-0.86	8.98129e-06	0.000343192	-1.15	9.06738e-08	5.0033e-06	DN
ENSG00000103522	IL21R	-0.4	0.030443	0.099841	-1.14	7.42995e-07	2.35781e-05	DN
ENSG00000112137	PHACTR1	-0.73	0.00112339	0.00969804	-1.14	5.14942e-06	9.96723e-05	DN
ENSG00000182611	HIST1H2AJ	-0.75	0.0292698	0.0969626	-1.14	0.00163711	0.00837702	DN
ENSG00000125508	SRMS	-1.05	4.11931e-07	4.40404e-05	-1.14	1.0476e-07	5.55265e-06	DN
ENSG00000180573	HIST1H2AC	-0.72	0.0279958	0.0941126	-1.14	0.00107857	0.00602985	DN
ENSG00000125084	WNT1	-1.66	1.47773e-05	0.000479224	-1.14	0.00122564	0.00669549	DN
ENSG00000002586	CD99	-0.72	1.61964e-05	0.0005096	-1.14	7.50017e-09	8.59787e-07	DN
ENSG00000205863	C1QTNF9B	-0.64	0.0428631	0.12773	-1.14	0.000883433	0.00517394	DN
ENSG00000111344	RASAL1	-0.29	0.258438	0.441162	-1.13	0.000130769	0.001153	DN
ENSG00000164047	CAMP	-1.58	0.000389475	0.00451122	-1.13	0.00723527	0.026576	DN
ENSG00000126246	IGFLR1	-1.02	8.63508e-06	0.000334281	-1.13	1.86831e-06	4.70674e-05	DN
ENSG00000167414	GNG8	-1.4	0.00066374	0.00651283	-1.13	0.00441224	0.0181346	DN
ENSG00000177692	DNAJC28	-0.92	0.000965313	0.00860461	-1.13	9.85132e-05	0.000934453	DN
ENSG00000240505	TNFRSF13B	-0.99	1.80598e-06	0.000115614	-1.13	1.99594e-07	8.65572e-06	DN
ENSG00000166803	KIAA0101	-1.07	0.00273666	0.0180106	-1.13	0.00174565	0.00879829	DN
ENSG00000176890	TYMS	-1.32	0.000179079	0.00263505	-1.13	0.00094521	0.00544793	DN
ENSG00000166886	NAB2	-0.56	0.0194646	0.0723221	-1.13	2.90465e-05	0.000369949	DN
ENSG00000197888	UGT2B17	-0.71	0.0207542	0.0755942	-1.13	0.000626895	0.00393486	DN
ENSG00000132958	TPTE2	-0.95	0.00333236	0.0207141	-1.12	0.000729078	0.00443323	DN
ENSG00000101977	MCF2	-0.76	0.00047298	0.0051594	-1.12	3.43466e-06	7.41545e-05	DN
ENSG00000187193	MT1X	-1.13	0.000296202	0.00369952	-1.12	0.000324484	0.00232484	DN
ENSG00000091513	TF	-1.12	0.00393657	0.0231981	-1.12	0.00391976	0.0165285	DN
ENSG00000156738	MS4A1	-1.34	3.20171e-05	0.000833572	-1.12	0.000293196	0.00214855	DN
ENSG00000164556	FAM183B	-0.88	0.0269369	0.091468	-1.12	0.00611322	0.0232875	DN
ENSG00000103269	RHBDL1	-1.01	4.61587e-05	0.00106656	-1.11	1.18524e-05	0.000188872	DN
ENSG00000254536	RP11-108K14.8	-0.8	0.0197143	0.0729021	-1.11	0.00198151	0.00968042	DN
ENSG00000131669	NINJ1	-1.67	3.22526e-06	0.000175191	-1.11	0.000584441	0.00370614	DN
ENSG00000103942	HOMER2	-0.68	1.31487e-05	0.000449547	-1.11	2.94293e-09	4.83556e-07	DN
ENSG00000110079	MS4A4A	-0.59	0.113498	0.254536	-1.11	0.00471172	0.0190687	DN
ENSG00000146386	ABRACL	-0.78	0.000902888	0.0081663	-1.1	1.39274e-05	0.000211854	DN
ENSG00000162407	PPAP2B	-0.94	0.00146666	0.0115798	-1.1	0.00031016	0.00224615	DN
ENSG00000182240	BACE2	-0.95	2.07072e-05	0.00061631	-1.1	2.45722e-06	5.7587e-05	DN
ENSG00000124191	TOX2	-0.71	0.000286298	0.00360321	-1.1	7.5685e-07	2.38134e-05	DN
ENSG00000161013	MGAT4B	-0.88	1.82088e-12	2.69271e-08	-1.1	1.06581e-14	1.57613e-10	DN
ENSG00000100156	SLC16A8	-1.02	0.00113561	0.00978071	-1.1	0.000545454	0.00351315	DN
ENSG00000172602	RND1	-1.46	0.000158531	0.0024319	-1.1	0.00269848	0.0122747	DN
ENSG00000224201	PNMA6A	-0.9	0.00347968	0.0213428	-1.1	0.000592263	0.00374264	DN
ENSG00000157470	FAM81A	-0.95	8.51454e-05	0.00159788	-1.1	1.2856e-05	0.000201141	DN
ENSG00000102755	FLT1	-0.38	0.0623405	0.166798	-1.09	6.15459e-06	0.000113343	DN
ENSG00000132704	FCRL2	-0.55	0.0130105	0.0539083	-1.09	1.58266e-05	0.00023464	DN
ENSG00000154589	LY96	-0.94	5.81264e-05	0.00122621	-1.09	7.19548e-06	0.000127433	DN
ENSG00000169184	MN1	-0.97	0.00933183	0.0426115	-1.09	0.00415845	0.0173421	DN
ENSG00000148773	MKI67	-1.91	6.22896e-05	0.00128114	-1.09	0.0113299	0.0375582	DN
ENSG00000105173	CCNE1	-1.28	2.64779e-05	0.000733024	-1.09	0.00020591	0.00164506	DN
ENSG00000185567	AHNAK2	-1.4	0.000429699	0.00484329	-1.09	0.00424814	0.0175823	DN
ENSG00000221988	PPT2	-0.87	0.000206002	0.00289435	-1.09	1.18706e-05	0.000188958	DN
ENSG00000198216	CACNA1E	-0.92	0.00227745	0.0157675	-1.08	0.000496781	0.00325494	DN
ENSG00000091972	CD200	-0.39	0.0177454	0.0677387	-1.08	2.08634e-07	8.95338e-06	DN
ENSG00000156970	BUB1B	-0.22	0.150215	0.30767	-1.07	1.00246e-07	5.37117e-06	DN
ENSG00000205683	DPF3	-0.8	0.0162016	0.063501	-1.07	0.00195628	0.0095807	DN
ENSG00000130429	ARPC1B	-0.9	4.17842e-08	1.05795e-05	-1.07	1.58863e-09	3.21975e-07	DN
ENSG00000185386	MAPK11	-0.56	0.022733	0.0810647	-1.07	9.05824e-05	0.000878382	DN
ENSG00000131650	KREMEN2	-1.9	0.000393751	0.00454906	-1.07	0.0305126	0.0800888	DN
ENSG00000175344	CHRNA7	-0.58	0.104444	0.239758	-1.07	0.00450159	0.0183995	DN
ENSG00000146285	SCML4	-0.82	0.00109736	0.00951216	-1.07	6.52973e-05	0.000680491	DN
ENSG00000173114	LRRN3	-0.73	0.0491107	0.141211	-1.06	0.00588429	0.0226563	DN
ENSG00000163815	CLEC3B	-0.54	0.0616679	0.165609	-1.06	0.000654565	0.00407395	DN
ENSG00000137812	CASC5	-0.96	4.12242e-06	0.000202533	-1.06	8.41463e-07	2.59241e-05	DN
ENSG00000183765	CHEK2	-0.83	2.95876e-05	0.000794086	-1.06	6.88676e-07	2.20436e-05	DN
ENSG00000241106	HLA-DOB	-0.77	0.000104422	0.00182961	-1.06	1.12518e-06	3.26258e-05	DN
ENSG00000244405	ETV5	-0.67	0.0311133	0.101434	-1.06	0.00137126	0.00730748	DN
ENSG00000181019	NQO1	-0.66	0.00902343	0.0416215	-1.06	0.000106849	0.000993765	DN
ENSG00000147576	ADHFE1	-0.72	0.000201515	0.00285441	-1.06	1.05455e-06	3.1185e-05	DN
ENSG00000196407	THEM5	-0.28	0.317793	0.506851	-1.06	0.00068851	0.00423884	DN
ENSG00000163683	SMIM14	-0.43	0.0553553	0.153572	-1.06	3.71676e-05	0.000443253	DN
ENSG00000164045	CDC25A	-0.4	0.245921	0.427382	-1.06	0.00376062	0.0160035	DN
ENSG00000265817	FSBP	-0.18	0.476391	0.651459	-1.06	0.000301037	0.00219332	DN
ENSG00000182572	HIST1H3I	-0.28	0.284681	0.470902	-1.06	0.000402102	0.00276443	DN
ENSG00000145349	CAMK2D	-0.51	0.00016096	0.00245642	-1.06	1.58941e-09	3.21975e-07	DN
ENSG00000066279	ASPM	-0.66	0.028996	0.0963166	-1.06	0.00100983	0.00572597	DN
ENSG00000226979	LTA	-0.92	4.32229e-05	0.00101297	-1.05	6.62878e-06	0.000118676	DN
ENSG00000136732	GYPC	-0.55	0.000726812	0.00693873	-1.05	1.05603e-07	5.5575e-06	DN
ENSG00000203902	PNMA6B	-0.75	0.00761786	0.0370203	-1.05	0.000399867	0.00275675	DN
ENSG00000156886	ITGAD	-0.97	0.0175967	0.06731	-1.05	0.0109312	0.0366264	DN
ENSG00000154277	UCHL1	-1.2	0.00170422	0.0127929	-1.05	0.00530626	0.0209362	DN
ENSG00000185760	KCNQ5	-0.74	3.23361e-06	0.000175191	-1.05	7.25665e-09	8.44971e-07	DN
ENSG00000123080	CDKN2C	-0.44	0.0069796	0.0347042	-1.05	2.55117e-07	1.049e-05	DN
ENSG00000182866	LCK	-0.58	0.00864312	0.0405293	-1.04	2.20455e-05	0.000298817	DN
ENSG00000075290	WNT8B	-1.14	0.000662858	0.00651019	-1.04	0.00146851	0.00770083	DN
ENSG00000147883	CDKN2B	-0.42	0.0336636	0.107427	-1.04	6.30563e-06	0.000115121	DN
ENSG00000196154	S100A4	-1.12	0.000666603	0.00652131	-1.04	0.00133101	0.00712375	DN
ENSG00000178789	CD300LB	-1.06	0.00371911	0.0222516	-1.04	0.00437416	0.0180131	DN
ENSG00000101342	TLDC2	-0.89	0.00118281	0.0100467	-1.04	0.000229542	0.00179601	DN
ENSG00000104953	TLE6	-1.12	0.000830908	0.00769891	-1.04	0.00163898	0.00838312	DN
ENSG00000115956	PLEK	-0.97	0.000451898	0.00500949	-1.04	0.000196634	0.00159015	DN
ENSG00000254709	IGLL5	-0.68	0.0169975	0.0656976	-1.04	0.000594805	0.00375576	DN
ENSG00000128242	GAL3ST1	-0.15	0.55495	0.716672	-1.04	0.000416846	0.00284594	DN
ENSG00000148908	RGS10	-0.67	4.8366e-05	0.00110036	-1.04	5.01073e-08	3.43049e-06	DN
ENSG00000166927	MS4A7	-1.22	0.0045964	0.0258251	-1.04	0.0140387	0.0443316	DN
ENSG00000105327	BBC3	-0.17	0.524142	0.691514	-1.04	0.000423314	0.0028808	DN
ENSG00000103855	CD276	-0.09	0.592737	0.747423	-1.04	1.32024e-06	3.68373e-05	DN
ENSG00000160781	PAQR6	-0.94	6.1909e-07	5.72194e-05	-1.04	1.1725e-07	5.85495e-06	DN
ENSG00000196975	ANXA4	-0.81	0.000467627	0.00512622	-1.04	2.60658e-05	0.000340086	DN
ENSG00000111186	WNT5B	-0.97	0.000230349	0.00312515	-1.04	0.000106493	0.000992952	DN
ENSG00000187033	SAMD7	-0.73	0.0143458	0.0579958	-1.04	0.000943996	0.00544454	DN
ENSG00000163376	KBTBD8	-0.59	0.00143714	0.0114507	-1.04	1.20603e-06	3.43638e-05	DN
ENSG00000129467	ADCY4	-0.77	0.000191496	0.00276548	-1.04	4.1086e-06	8.45034e-05	DN
ENSG00000186132	C2orf76	-0.8	1.86066e-05	0.00057086	-1.03	3.88043e-07	1.43459e-05	DN
ENSG00000157593	SLC35B2	-0.81	3.10219e-09	2.51857e-06	-1.03	1.8803e-11	1.54477e-08	DN
ENSG00000188993	LRRC66	-0.54	0.0129348	0.053715	-1.03	2.47755e-05	0.00032771	DN
ENSG00000065911	MTHFD2	-0.75	4.79144e-06	0.000225434	-1.03	2.3698e-08	1.9578e-06	DN
ENSG00000205730	ITPRIPL2	-0.59	0.0317263	0.102708	-1.02	0.000565533	0.00360958	DN
ENSG00000111639	MRPL51	-0.66	0.010647	0.0469745	-1.02	0.000226747	0.00177988	DN
ENSG00000125454	SLC25A19	-0.77	0.000790287	0.00741076	-1.02	2.82216e-05	0.000362338	DN
ENSG00000122121	XPNPEP2	-1	5.49998e-05	0.00118735	-1.02	4.08783e-05	0.000478629	DN
ENSG00000116701	NCF2	-0.85	0.000471079	0.00515354	-1.02	5.30446e-05	0.000578484	DN
ENSG00000162783	IER5	-0.5	0.0149903	0.0598803	-1.02	1.35009e-05	0.000207275	DN
ENSG00000184702	SEPT5	-1.35	0.00261784	0.0174224	-1.02	0.0188403	0.055489	DN
ENSG00000168081	PNOC	-1	2.06357e-08	7.26572e-06	-1.02	1.56456e-08	1.4282e-06	DN
ENSG00000180596	HIST1H2BC	-0.27	0.363808	0.552929	-1.02	0.00199717	0.0097445	DN
ENSG00000150281	CTF1	-0.48	0.018712	0.0701783	-1.02	1.68583e-05	0.000244896	DN
ENSG00000197903	HIST1H2BK	-0.57	0.0147887	0.0592509	-1.02	8.79951e-05	0.000858925	DN
ENSG00000111012	CYP27B1	-0.58	0.0203769	0.0747541	-1.02	0.000213428	0.00169482	DN
ENSG00000183960	KCNH8	-0.52	0.00900431	0.0415852	-1.02	8.49481e-06	0.000144227	DN
ENSG00000196839	ADA	-0.48	0.0512964	0.145666	-1.01	0.000212491	0.00169032	DN
ENSG00000073861	TBX21	-0.69	0.00110007	0.0095245	-1.01	1.29043e-05	0.000201297	DN
ENSG00000112320	SOBP	-0.63	0.00242546	0.016528	-1.01	1.08364e-05	0.000176097	DN
ENSG00000110848	CD69	-0.27	0.397196	0.582423	-1.01	0.00343943	0.01492	DN
ENSG00000233276	GPX1	-0.66	0.000210443	0.0029258	-1.01	5.50856e-07	1.85983e-05	DN
ENSG00000198417	MT1F	-1.1	9.25086e-05	0.001691	-1.01	0.000263859	0.00197667	DN
ENSG00000086717	PPEF1	-0.63	0.0131716	0.0543932	-1.01	0.000257705	0.00194336	DN
ENSG00000167749	KLK4	-1.06	0.012532	0.0526038	-1	0.01681	0.0509184	DN
ENSG00000160255	ITGB2	-0.58	0.000323137	0.00393894	-1	1.49782e-07	7.05405e-06	DN
ENSG00000089041	P2RX7	-0.89	2.98667e-06	0.000166301	-1	3.97774e-07	1.45601e-05	DN
ENSG00000155366	RHOC	-0.73	0.00015653	0.0024062	-1	2.0206e-06	5.00265e-05	DN
ENSG00000139734	DIAPH3	-0.82	0.00359007	0.0217403	-1	0.000612852	0.00385818	DN
ENSG00000108309	RUNDC3A	-0.49	0.142693	0.297425	-1	0.00460991	0.0187541	DN
ENSG00000204983	PRSS1	-1.07	0.00567938	0.0299412	-1	0.00904905	0.0315756	DN
ENSG00000077984	CST7	-1.66	0.00557941	0.0295216	-0.99	0.0827871	0.170438	DN
ENSG00000007350	TKTL1	-1.64	1.58039e-05	0.000501519	-0.96	0.00476362	0.0191991	DN
ENSG00000186648	LRRC16B	-1.09	3.07804e-07	3.74399e-05	-0.96	2.49539e-06	5.79306e-05	DN
ENSG00000140279	DUOX2	-1.03	0.00223062	0.0155567	-0.94	0.0044572	0.0182534	DN
ENSG00000072571	HMMR	-1.16	7.72193e-07	6.45152e-05	-0.94	1.79773e-05	0.000257356	DN
ENSG00000138166	DUSP5	-1.35	0.00949277	0.043167	-0.94	0.062051	0.137264	DN
ENSG00000136026	CKAP4	-1.01	3.57654e-09	2.51857e-06	-0.94	1.46137e-08	1.36794e-06	DN
ENSG00000090920	FCGBP	-1.23	4.90631e-05	0.0011094	-0.93	0.00104989	0.00590559	DN
ENSG00000100162	CENPM	-1.05	4.52373e-05	0.00105019	-0.93	0.000201921	0.00162195	DN
ENSG00000170890	PLA2G1B	-1.02	0.00278677	0.0182267	-0.92	0.0059024	0.0226973	DN
ENSG00000170091	NSG2	-1.07	0.00132795	0.0107722	-0.92	0.00467564	0.0189902	DN
ENSG00000123358	NR4A1	-1.43	0.00144761	0.011499	-0.92	0.03043	0.0799288	DN
ENSG00000134871	COL4A2	-1.63	2.59027e-05	0.000719183	-0.91	0.00825624	0.0294626	DN
ENSG00000115902	SLC1A4	-1.06	0.000229774	0.0031202	-0.91	0.00106576	0.00597667	DN
ENSG00000161835	GRASP	-1.9	6.09861e-05	0.00125959	-0.91	0.0307272	0.0804174	DN
ENSG00000112759	SLC29A1	-1	3.40023e-06	0.000180963	-0.9	1.68605e-05	0.000244896	DN
ENSG00000083454	P2RX5	-1.16	6.10016e-06	0.000269281	-0.89	0.000189753	0.00154604	DN
ENSG00000105641	SLC5A5	-1.03	0.0153442	0.0608829	-0.89	0.0333837	0.0857973	DN
ENSG00000183779	ZNF703	-1.78	0.000950778	0.00850067	-0.89	0.0738602	0.156482	DN
ENSG00000129277	CCL4	-1.45	0.00881908	0.0410502	-0.88	0.0972871	0.192982	DN
ENSG00000169508	GPR183	-1.77	0.000408199	0.00467217	-0.87	0.0579569	0.130234	DN
ENSG00000144837	PLA1A	-1.08	0.00132935	0.0107777	-0.86	0.00832695	0.0296363	DN
ENSG00000136634	IL10	-1.09	0.0129718	0.0538084	-0.85	0.0474038	0.112197	DN
ENSG00000177301	KCNA2	-1.47	0.00158725	0.012199	-0.84	0.0545642	0.124508	DN
ENSG00000183153	GJD3	-1.08	0.000465275	0.0051118	-0.83	0.00475797	0.0191905	DN
ENSG00000061656	SPAG4	-1.16	0.000546749	0.00566596	-0.82	0.00995636	0.0340585	DN
ENSG00000130222	GADD45G	-1.12	0.0029063	0.0188336	-0.8	0.0273255	0.0737794	DN
ENSG00000101460	MAP1LC3A	-1.16	1.55847e-06	0.000103664	-0.8	0.000253002	0.00192162	DN
ENSG00000151651	ADAM8	-1.24	2.39571e-08	8.05177e-06	-0.79	3.09573e-05	0.000387593	DN
ENSG00000102760	RGCC	-1.09	0.000803196	0.00749852	-0.79	0.0106246	0.035806	DN
ENSG00000166863	TAC3	-1.14	0.00227203	0.0157667	-0.79	0.0269017	0.0729362	DN
ENSG00000004799	PDK4	-1.48	0.0011127	0.00961693	-0.78	0.0632769	0.139155	DN
ENSG00000178999	AURKB	-1.05	0.000357424	0.00424545	-0.77	0.00554893	0.0217026	DN
ENSG00000189325	C6orf222	-1.62	0.00163449	0.0124414	-0.77	0.107997	0.208883	DN
ENSG00000153234	NR4A2	-1.5	0.00421961	0.02436	-0.76	0.121494	0.228291	DN
ENSG00000110090	CPT1A	-1.5	5.44313e-06	0.000248089	-0.74	0.00902594	0.0315396	DN
ENSG00000147570	DNAJC5B	-1.14	0.000921771	0.0082965	-0.74	0.0229642	0.0645863	DN
ENSG00000135077	HAVCR2	-1.06	3.88695e-05	0.00094533	-0.73	0.00224483	0.0106673	DN
ENSG00000176490	DIRAS1	-1.38	0.000591815	0.00600885	-0.71	0.0543188	0.124095	DN
ENSG00000104267	CA2	-1.08	0.0042811	0.0245227	-0.71	0.0502462	0.117334	DN
ENSG00000066185	ZMYND12	-1.27	2.92838e-07	3.60874e-05	-0.69	0.000942652	0.00544104	DN
ENSG00000145794	MEGF10	-1.01	0.0100576	0.045125	-0.69	0.0693639	0.149157	DN
ENSG00000112378	PERP	-1.03	0.00599385	0.0311226	-0.66	0.0656373	0.142965	DN
ENSG00000179241	LDLRAD3	-1.29	0.00206069	0.0146719	-0.66	0.0918688	0.185053	DN
ENSG00000129595	EPB41L4A	-1.02	8.38806e-07	6.78766e-05	-0.64	0.000429152	0.00291516	DN
ENSG00000011600	TYROBP	-1.07	3.24468e-07	3.80813e-05	-0.64	0.000419118	0.00285705	DN
ENSG00000165304	MELK	-1.11	0.00157244	0.0121048	-0.62	0.0571477	0.128944	DN
ENSG00000112715	VEGFA	-1.41	0.00276176	0.0181113	-0.61	0.162502	0.284557	DN
ENSG00000184557	SOCS3	-1.72	0.00814151	0.0388251	-0.61	0.321836	0.465811	DN
ENSG00000125744	RTN2	-1.08	1.15103e-05	0.000410154	-0.59	0.00670366	0.0250022	DN
ENSG00000099814	CEP170B	-1.15	0.00105487	0.00920864	-0.58	0.076917	0.161452	DN
ENSG00000185668	POU3F1	-1.24	0.00242644	0.016528	-0.56	0.145325	0.262049	DN
ENSG00000183160	TMEM119	-1.05	0.0103947	0.0462724	-0.54	0.166614	0.289768	DN
ENSG00000140511	HAPLN3	-1.56	0.00162071	0.0123861	-0.52	0.247502	0.385026	DN
ENSG00000163687	DNASE1L3	-1.04	0.0145314	0.0585463	-0.5	0.220376	0.355506	DN
ENSG00000198435	NRARP	-1.23	0.000196964	0.00281659	-0.48	0.100873	0.198313	DN
ENSG00000133816	MICAL2	-1.13	0.0261887	0.0895598	-0.42	0.387047	0.530744	DN
ENSG00000161570	CCL5	-1.77	0.00203311	0.014554	-0.41	0.431037	0.573888	DN
ENSG00000170909	OSCAR	-1.23	0.000567945	0.00582439	-0.4	0.212517	0.346757	DN
ENSG00000205595	AREGB	-1.42	0.00162678	0.0124005	-0.39	0.346635	0.491518	DN
ENSG00000100453	GZMB	-1.15	0.0238164	0.0838365	-0.36	0.459141	0.601024	DN
ENSG00000196372	ASB13	-1	0.000273694	0.0035012	-0.31	0.207243	0.340388	DN
ENSG00000109321	AREG	-1.25	0.00791296	0.0380172	-0.3	0.501872	0.640562	DN
ENSG00000171246	NPTX1	1.52	0.0222254	0.0795003	-0.23	0.715697	0.812258	UP
ENSG00000135842	FAM129A	-1.08	0.00776794	0.0375399	-0.05	0.886371	0.92985	DN
ENSG00000159618	GPR114	-1	0.000171128	0.00255105	0.17	0.476919	0.618277	DN
ENSG00000232810	TNF	1.17	0.000464412	0.00510671	0.17	0.56779	0.696168	UP
ENSG00000108821	COL1A1	-1.09	0.0183371	0.0692403	0.21	0.632785	0.749329	DN
ENSG00000115523	GNLY	-1.51	0.00898507	0.0415702	0.33	0.544903	0.677839	DN
ENSG00000268172	AL590452.1	1.13	0.00103392	0.00907393	0.36	0.246998	0.384647	UP
ENSG00000100146	SOX10	1.14	0.00734966	0.035989	0.44	0.27247	0.413473	UP
ENSG00000161714	PLCD3	1.2	0.0151818	0.0604493	0.54	0.250566	0.388444	UP
ENSG00000166482	MFAP4	1.1	0.000142536	0.00225827	0.74	0.00625671	0.0236817	UP
ENSG00000187792	ZNF70	1.02	5.00795e-09	3.05892e-06	0.89	6.39628e-08	4.03914e-06	UP
ENSG00000166984	TCP10L2	1.09	6.82581e-05	0.0013659	0.9	0.000551341	0.00354464	UP
ENSG00000110492	MDK	1.14	3.46624e-06	0.000181127	0.98	3.3004e-05	0.000406042	UP
ENSG00000186453	FAM228A	1.14	0.000645121	0.00638134	0.98	0.0026184	0.0120113	UP
ENSG00000133116	KL	1.03	0.00331592	0.0206554	0.99	0.00437131	0.0180064	UP
ENSG00000100311	PDGFB	1.06	0.00772179	0.0373902	1	0.0113446	0.0375731	UP
ENSG00000189143	CLDN4	-0.13	0.658054	0.796082	1	0.00144489	0.00761476	UP
ENSG00000204956	PCDHGA1	0.56	0.108427	0.246413	1	0.00642553	0.0242153	UP
ENSG00000137727	ARHGAP20	0.38	0.213131	0.389013	1	0.00218273	0.0104359	UP
ENSG00000184675	AMER1	0.79	7.80689e-05	0.00150716	1	3.03588e-06	6.75609e-05	UP
ENSG00000172794	RAB37	0.69	4.07064e-05	0.000972482	1.01	1.1146e-07	5.70826e-06	UP
ENSG00000169169	CPT1C	0.4	0.130279	0.280105	1.01	0.000513667	0.00335073	UP
ENSG00000135299	ANKRD6	0.53	0.00128269	0.0105733	1.01	2.4878e-07	1.02764e-05	UP
ENSG00000120327	PCDHB14	0.58	0.0201337	0.0741608	1.01	0.000204641	0.00163846	UP
ENSG00000074660	SCARF1	0.72	3.9319e-05	0.000953195	1.01	2.11034e-07	9.01958e-06	UP
ENSG00000174600	CMKLR1	0.1	0.788008	0.881245	1.01	0.010237	0.0348092	UP
ENSG00000183396	TMEM89	0.62	0.0101865	0.045553	1.01	0.00012488	0.00111489	UP
ENSG00000158106	RHPN1	0.69	0.000756349	0.0071744	1.01	6.16248e-06	0.000113347	UP
ENSG00000162888	C1orf147	0.53	0.00388838	0.0229822	1.02	2.05701e-06	5.06984e-05	UP
ENSG00000166349	RAG1	0.56	0.0547294	0.152389	1.02	0.00113275	0.00627615	UP
ENSG00000169245	CXCL10	0.34	0.340664	0.529731	1.02	0.00754733	0.0275105	UP
ENSG00000144868	TMEM108	0.6	0.1425	0.297179	1.02	0.0155761	0.0480274	UP
ENSG00000148408	CACNA1B	0.61	0.093547	0.222795	1.03	0.00688935	0.0255851	UP
ENSG00000172673	THEMIS	-0.14	0.758437	0.862791	1.03	0.0295659	0.0781029	UP
ENSG00000138646	HERC5	0.31	0.077732	0.19576	1.03	2.26841e-06	5.40433e-05	UP
ENSG00000135636	DYSF	0.56	0.17348	0.339521	1.03	0.0151688	0.0470608	UP
ENSG00000213420	GPC2	0.33	0.0719731	0.184943	1.03	2.77318e-06	6.28985e-05	UP
ENSG00000198832	SELM	0.76	1.99131e-07	2.82713e-05	1.04	6.55743e-10	1.89894e-07	UP
ENSG00000105131	EPHX3	0.46	0.176806	0.343621	1.04	0.00440029	0.018104	UP
ENSG00000196934	RIMBP3B	0.51	0.283249	0.469357	1.04	0.0345834	0.0882215	UP
ENSG00000196172	ZNF681	0.89	2.16511e-05	0.000632759	1.04	2.46999e-06	5.77007e-05	UP
ENSG00000198003	CCDC151	0.65	0.012894	0.0535907	1.04	0.000229238	0.00179554	UP
ENSG00000183246	RIMBP3C	0.54	0.241031	0.421968	1.04	0.0294797	0.0779449	UP
ENSG00000198208	RPS6KL1	0.23	0.334228	0.52341	1.04	0.000169239	0.00140918	UP
ENSG00000186074	CD300LF	0.15	0.73893	0.850734	1.04	0.0232989	0.0651894	UP
ENSG00000115255	REEP6	0.27	0.0644156	0.17105	1.05	7.20887e-08	4.35121e-06	UP
ENSG00000215912	TTC34	0.8	0.0081353	0.038808	1.05	0.000789889	0.00473102	UP
ENSG00000188039	NWD1	0.96	0.000354311	0.00421186	1.06	0.000116049	0.00105869	UP
ENSG00000007516	BAIAP3	0.56	0.00156557	0.0120787	1.06	4.79464e-07	1.68416e-05	UP
ENSG00000136161	RCBTB2	0.9	3.4059e-06	0.000180963	1.06	2.58539e-07	1.05324e-05	UP
ENSG00000173890	GPR160	0.42	0.00712633	0.0352102	1.06	6.60556e-08	4.08381e-06	UP
ENSG00000259224	SLC35G6	0.62	0.0350768	0.11053	1.07	0.000735641	0.00446395	UP
ENSG00000155893	ACPL2	0.39	0.0026235	0.0174398	1.07	1.26157e-09	2.81529e-07	UP
ENSG00000149506	ZP1	0.33	0.175448	0.341855	1.07	0.000104202	0.000976514	UP
ENSG00000157216	SSBP3	0.73	0.000260329	0.00339616	1.07	1.47336e-06	3.93996e-05	UP
ENSG00000073067	CYP2W1	0.49	0.180057	0.348017	1.07	0.00520738	0.0206176	UP
ENSG00000002587	HS3ST1	1.02	1.30781e-06	9.29805e-05	1.08	5.41777e-07	1.83336e-05	UP
ENSG00000142684	ZNF593	1.25	6.5525e-06	0.000284995	1.08	5.14132e-05	0.000565689	UP
ENSG00000135736	CCDC102A	0.52	0.0144845	0.0584119	1.08	1.16867e-05	0.000187161	UP
ENSG00000121903	ZSCAN20	1.08	3.23851e-05	0.000840194	1.08	3.19966e-05	0.000395623	UP
ENSG00000135931	ARMC9	0.74	0.000443421	0.004967	1.08	3.3205e-06	7.26384e-05	UP
ENSG00000066923	STAG3	0.61	0.00249726	0.0168551	1.08	2.49382e-06	5.79306e-05	UP
ENSG00000232196	MTRNR2L4	1.23	0.000225126	0.00307686	1.09	0.000788032	0.0047218	UP
ENSG00000170365	SMAD1	0.62	0.125559	0.272692	1.09	0.0100012	0.0341564	UP
ENSG00000113073	SLC4A9	0.19	0.591248	0.74634	1.1	0.00484784	0.0194492	UP
ENSG00000137821	LRRC49	1.1	2.22035e-06	0.000132933	1.11	1.87426e-06	4.70674e-05	UP
ENSG00000100320	RBFOX2	0.27	0.366212	0.554416	1.11	0.000767976	0.00462223	UP
ENSG00000019144	PHLDB1	0	0.997094	0.9986	1.12	6.35825e-06	0.000115795	UP
ENSG00000184584	TMEM173	0.66	0.0368137	0.114284	1.12	0.000855958	0.00503496	UP
ENSG00000180287	PLD5	0.74	0.00129298	0.0106263	1.13	8.83817e-06	0.000148521	UP
ENSG00000088256	GNA11	0.87	1.39588e-06	9.78306e-05	1.13	1.35264e-08	1.2905e-06	UP
ENSG00000133878	DUSP26	0.73	0.00325082	0.0203527	1.13	3.18634e-05	0.000394747	UP
ENSG00000196622	RIMBP3	0.62	0.202596	0.377139	1.13	0.0243057	0.0674104	UP
ENSG00000119917	IFIT3	0.64	0.207684	0.382491	1.13	0.0311405	0.0813087	UP
ENSG00000070882	OSBPL3	0.8	1.52117e-06	0.000102717	1.14	2.70963e-09	4.71412e-07	UP
ENSG00000269558	AC104057.1	0.54	0.0119511	0.0509024	1.14	5.89531e-06	0.000109798	UP
ENSG00000135472	FAIM2	0.78	0.0424531	0.126913	1.14	0.00444833	0.0182373	UP
ENSG00000147408	CSGALNACT1	0.5	0.161726	0.323716	1.14	0.00302229	0.0134579	UP
ENSG00000065371	ROPN1	0.86	0.00199797	0.0143776	1.14	0.000107238	0.000996758	UP
ENSG00000167858	TEKT1	0.73	0.096585	0.227246	1.15	0.0119077	0.0390099	UP
ENSG00000165801	ARHGEF40	0.31	0.359	0.548326	1.15	0.00207247	0.0100189	UP
ENSG00000161544	CYGB	0.69	0.0228743	0.0814311	1.17	0.000344668	0.00244789	UP
ENSG00000197208	SLC22A4	0.82	0.0332068	0.106294	1.18	0.00332813	0.0145395	UP
ENSG00000088280	ASAP3	0.78	0.00307422	0.0195955	1.18	4.0684e-05	0.000477109	UP
ENSG00000168631	DPCR1	0.71	0.046664	0.135801	1.18	0.00171819	0.00868668	UP
ENSG00000070081	NUCB2	0.81	4.01643e-05	0.000962724	1.19	1.11808e-07	5.70826e-06	UP
ENSG00000114248	LRRC31	0.38	0.176395	0.343046	1.19	0.000166586	0.00139123	UP
ENSG00000204001	LCN8	1.2	7.70905e-05	0.0015027	1.2	8.25874e-05	0.000819117	UP
ENSG00000141639	MAPK4	0.69	0.0666024	0.175034	1.2	0.00266618	0.01217	UP
ENSG00000162496	DHRS3	0.47	0.0588242	0.160142	1.2	2.95999e-05	0.000375084	UP
ENSG00000104974	LILRA1	0.7	0.0386652	0.118774	1.2	0.00086282	0.00506806	UP
ENSG00000132749	MTL5	0.45	0.00427513	0.024519	1.21	7.23198e-09	8.44971e-07	UP
ENSG00000128165	ADM2	0.63	0.114218	0.255336	1.21	0.00448572	0.018355	UP
ENSG00000166949	SMAD3	0.2	0.346281	0.534866	1.21	5.40592e-06	0.000102886	UP
ENSG00000167861	HID1	0.62	1.35934e-05	0.000457904	1.21	8.54458e-11	4.35714e-08	UP
ENSG00000120756	PLS1	0.65	0.011881	0.0507428	1.22	2.73886e-05	0.000353115	UP
ENSG00000179088	C12orf42	1.08	1.26367e-10	4.40732e-07	1.22	7.75591e-12	1.14694e-08	UP
ENSG00000144476	ACKR3	0.12	0.637877	0.780882	1.23	3.04254e-05	0.00038292	UP
ENSG00000168427	KLHL30	0.37	0.154973	0.313991	1.23	4.55114e-05	0.000519022	UP
ENSG00000117519	CNN3	0.64	0.00859544	0.0404292	1.23	9.16787e-06	0.000153019	UP
ENSG00000196814	MVB12B	0.87	9.83227e-05	0.00175391	1.23	6.3886e-07	2.08553e-05	UP
ENSG00000100321	SYNGR1	0.89	2.01678e-05	0.000604952	1.23	1.08958e-07	5.66225e-06	UP
ENSG00000228325	RP11-685N3.1	0.94	0.00260494	0.01736	1.24	0.000179551	0.00148005	UP
ENSG00000198633	ZNF534	0.49	0.105252	0.241089	1.24	0.000245002	0.00187628	UP
ENSG00000258539	RP11-12J10.3	0.96	2.94808e-06	0.000166301	1.24	4.12738e-08	2.99195e-06	UP
ENSG00000197763	TXNRD3	0.49	0.056316	0.1552	1.24	3.07923e-05	0.000385895	UP
ENSG00000165929	TC2N	0.48	0.28065	0.466268	1.25	0.00780269	0.0282049	UP
ENSG00000165716	FAM69B	0.92	6.93035e-06	0.000292874	1.25	4.38915e-08	3.10559e-06	UP
ENSG00000197385	ZNF860	0.95	1.26049e-05	0.000436537	1.25	1.6583e-07	7.61582e-06	UP
ENSG00000128965	CHAC1	0.92	0.00277093	0.0181634	1.26	0.000127789	0.00113226	UP
ENSG00000165821	SALL2	0.96	0.00104158	0.00913035	1.26	5.18307e-05	0.000568178	UP
ENSG00000144229	THSD7B	0.42	0.130896	0.281187	1.27	6.51433e-05	0.000679365	UP
ENSG00000214376	VSTM5	1.11	0.000291023	0.00364408	1.28	5.52503e-05	0.000596816	UP
ENSG00000135709	KIAA0513	0.42	0.0547289	0.152389	1.28	1.43148e-06	3.86378e-05	UP
ENSG00000179673	RPRML	0.69	0.0639502	0.170242	1.29	0.00132504	0.00711239	UP
ENSG00000002726	AOC1	0.6	0.0607195	0.163705	1.3	0.000239369	0.00184077	UP
ENSG00000106565	TMEM176B	0.48	0.262973	0.446274	1.3	0.0044554	0.0182511	UP
ENSG00000053108	FSTL4	0.77	0.00602021	0.0312047	1.31	2.60738e-05	0.000340086	UP
ENSG00000163412	EIF4E3	0.3	0.43716	0.617393	1.32	0.00169101	0.00859454	UP
ENSG00000139572	GPR84	0.45	0.0715943	0.18432	1.32	8.41127e-06	0.000143467	UP
ENSG00000102870	ZNF629	0.63	0.000998833	0.00884476	1.33	2.71783e-08	2.19053e-06	UP
ENSG00000235568	NFAM1	1.02	1.28211e-06	9.15936e-05	1.33	1.22577e-08	1.23311e-06	UP
ENSG00000002933	TMEM176A	0.64	0.124977	0.271687	1.33	0.0027828	0.0125655	UP
ENSG00000102053	ZC3H12B	0.92	1.41228e-10	4.40732e-07	1.34	3.43059e-14	2.53658e-10	UP
ENSG00000136830	FAM129B	0.29	0.350758	0.539751	1.35	0.000135159	0.00117989	UP
ENSG00000099958	DERL3	1.06	9.36953e-06	0.000352561	1.36	1.6958e-07	7.65312e-06	UP
ENSG00000188306	LRRIQ4	0.56	0.0818964	0.2031	1.36	0.000150922	0.0012834	UP
ENSG00000110987	BCL7A	0.62	0.0103501	0.0461537	1.36	2.18356e-06	5.25903e-05	UP
ENSG00000163958	ZDHHC19	1.04	0.000723276	0.00692285	1.37	3.17901e-05	0.000394597	UP
ENSG00000135116	HRK	1.18	5.02746e-08	1.14379e-05	1.37	2.63107e-09	4.63193e-07	UP
ENSG00000214140	PRCD	0.64	0.00601796	0.0312039	1.38	7.6374e-07	2.39792e-05	UP
ENSG00000161638	ITGA5	1.14	8.58574e-06	0.000334121	1.39	4.01457e-07	1.46047e-05	UP
ENSG00000150764	DIXDC1	1.2	0.00011099	0.00189748	1.42	1.16944e-05	0.000187161	UP
ENSG00000165449	SLC16A9	0.68	0.01305	0.0540114	1.43	6.55233e-06	0.000118022	UP
ENSG00000117016	RIMS3	0.67	0.00119624	0.010097	1.44	2.58817e-08	2.10296e-06	UP
ENSG00000186567	CEACAM19	0.62	0.0468703	0.136189	1.44	5.3561e-05	0.000583255	UP
ENSG00000143375	CGN	0.57	0.0702561	0.181937	1.46	5.8869e-05	0.00062675	UP
ENSG00000108551	RASD1	1.1	0.00157176	0.0121048	1.47	7.42967e-05	0.000751505	UP
ENSG00000135451	TROAP	0.75	0.0188885	0.0705719	1.51	2.98404e-05	0.000376898	UP
ENSG00000175048	ZDHHC14	0.89	0.00326658	0.020425	1.52	8.32597e-06	0.000142836	UP
ENSG00000100968	NFATC4	0.26	0.359721	0.548882	1.54	9.47932e-06	0.000157506	UP
ENSG00000080823	MOK	0.86	0.00462579	0.025903	1.54	7.67122e-06	0.000134092	UP
ENSG00000108830	RND2	0.94	5.78334e-05	0.00122177	1.55	2.05587e-08	1.75735e-06	UP
ENSG00000183833	MAATS1	0.54	0.118852	0.262404	1.65	4.06678e-05	0.000477109	UP
ENSG00000158023	WDR66	1.18	8.24569e-06	0.000324301	1.66	2.80101e-08	2.22695e-06	UP
ENSG00000161642	ZNF385A	0.87	0.000237928	0.00320006	1.67	1.08529e-08	1.13023e-06	UP
ENSG00000127585	FBXL16	0.81	0.0102356	0.0457294	1.68	4.8546e-06	9.53383e-05	UP
ENSG00000163554	SPTA1	0.86	0.0250771	0.0869701	1.7	7.41326e-05	0.00075093	UP
ENSG00000055118	KCNH2	1	1.74052e-07	2.57388e-05	1.7	4.27725e-12	7.90649e-09	UP
ENSG00000128596	CCDC136	1.38	1.29219e-09	1.91089e-06	1.84	2.69973e-12	5.70337e-09	UP
ENSG00000005513	SOX8	0.41	0.459061	0.636589	1.84	0.00233223	0.0109838	UP
ENSG00000177984	LCN15	1.66	4.0927e-07	4.40404e-05	1.88	4.53863e-08	3.18842e-06	UP
ENSG00000015413	DPEP1	1.68	0.00338433	0.0209228	1.9	0.00119615	0.00655869	UP
ENSG00000130300	PLVAP	1.38	0.000208378	0.00291532	1.96	1.86738e-06	4.70674e-05	UP
ENSG00000255103	KIAA0754	1.52	2.93752e-05	0.000789818	2	4.84566e-07	1.69004e-05	UP
ENSG00000165507	C10orf10	2.65	6.05727e-05	0.0012582	2.06	0.000973851	0.00557868	UP
ENSG00000109906	ZBTB16	-0.03	0.94444	0.970696	2.37	3.50478e-05	0.000424374	UP
ENSG00000267206	LCN6	1.63	2.47755e-06	0.000144814	2.41	2.3034e-09	4.25784e-07	UP
ENSG00000187922	LCN10	1.85	3.1394e-07	3.74399e-05	2.55	8.28983e-10	2.16503e-07	UP
1Mean fold change in log2 counts of total reads mapped to a gene in our RNA-seq data from 1 MO to pre-treatment
2Mean fold change in log2 counts of total reads mapped to a gene in our RNA-seq data from 6 MO to pre-treatment
