# Supplementary material for: The evolutionary landscape of chronic lymphocytic leukemia treated with ibrutinib targeted therapy
Source: Nat Commun. 2017 Dec 19;8:2185. doi: 10.1038/s41467-017-02329-y (PMC5736707; doi:10.1038/s41467-017-02329-y)
Supplement: Supplementary file 8 — Supplementary Data 6 [file 41467_2017_2329_MOESM8_ESM.xlsx]

## Sheet: Supplementary Data 6
Supplementary Data 6: Gene sets
Gene Set Name	Staudt Category	Description	Reference	# genes in Gene Set	# detected genes in Gene Set (K)	# DE genes in Gene Set (k)	k/K	Enrichment score	p-value	FDR q-value	Significant if: P<0.05, FDR<0.1, & #DE>5	Differentially Expressed Genes																							Gene set abbreviation	Catergory	ΔT2 gene expression (%)	ΔT3 gene expression (%)
TActUp-5	Signaling pathway	Tcell_PIind_CsAdown4x	Feske et al. Nat Immunol 2:316 (2001)	68	59	15	0.220588	7.55	6.71936e-10	3.2256e-08	Signigicant	AREG	CAMK2D	CCL4	CD200	CD40LG	CD83	FLT1	FOSL2	GZMB	IL10	IL21R	MYC	NR4A2	NR4A3	SOCS3									T-cell calcium	Immune-receptor signaling	-54	-56.2
activation_BCR	Signaling pathway*	BCR target genes_LN UP	Herishanu et al. Blood 117:563 (2011)	60	54	11	0.183333	6.05	1.45898e-06	2.672e-05	Signigicant	CCL4	CD83	CTLA4	DUSP2	EGR3	GFL1	NAB2	NR4A3	PDGFA	RGS10	SLAMF7													BCR	Immune-receptor signaling	-63.6	-70.6
IL6Up-4	Signaling pathway	IL6_OCILy10_Up_all	Lam et al. Blood. 111:3701 (2008)	39	35	9	0.230769	7.64	1.67488e-06	2.672e-05	Signigicant	CCL4	CCL3	EGR2	DUSP2	IL10	MYC	IL2RB	SOCS3	GPR183															IL-6	Cytokine signaling	-67.9	-63.7
CD40Up-1	Signaling pathway	CD40_upregulated_Burkitt_lymphoma	Basso et al. Blood 104:4088 (2004)	101	93	13	0.128713	4.15	1.35712e-05	0.0001632	Signigicant	ADAM8	CAPG	CCL3	CCL4	CD83	DUSP2	GPR183	LTA	NCF2	PHACTR1	PLEK	SRGN	RAC2											CD40	Immune-receptor signaling	-59.1	-58.5
IL10Up-1	Signaling pathway	IL10_OCILy3_Up	Lam et al. Blood. 111:3701 (2008)	123	118	14	0.113821	3.52	4.23762e-05	0.0003656	Signigicant	GPR183	SOCS3	IL2RB	BCAR3	RGS11	HMOX1	FLT1	TLR10	RAD51	IL21R	ACPP	LY96	FOSL2	IL10										IL-10	Cytokine signaling	-58	-59.2
E2F3Up-1	Signaling pathway	E2F3_overexpression_2x_up	Bild et al. Nature 439:353 (2006)	140	104	13	0.0928571	3.71	4.56751e-05	0.0003656	Signigicant	CCNE1	CD83	CDKN2C	E2F7	EPB41L4A	SOBP	GPR127B	IL17RB	PPAP2B	PRRG4	SBK1	TLCD1	ZNF703											Proliferation	Cellular processes	-54.8	-57.7
IL-4_reg	Signaling pathway*	IL-4 target genes_CLL	Ruiz-Lafuente et al. PLOSone 9 (2014)	50	42	8	0.16	5.66	6.72463e-05	0.0004608	Signigicant	HOMER2	NCF2	NR4A3	KIF15	ADAP2	FCRL2	GFI1	ZC3HAV1L																IL-4	Cytokine signaling	-46.1	-60.9
BAnergyUp-1	Cellular process	B_cell_up_anergy	Glynne et al. Nature 403:672 (2000)	17	15	5	0.294118	9.9	9.63229e-05	0.0005778	Signigicant	CD83	EGFR2	GFI1	LCK	NAB2																			Anergy	Cellular processes	-53.4	-63.3
HIF1aUp-1	Transcription factor target	HIF1alpha_1.5x_Up	Manalo et al. Blood 105:659 (2005)	165	131	14	0.0848485	3.17	0.000133445	0.000709333	Signigicant	APOD	BACE2	CD200	COL1A2	COL4A2	FILIP1L	GYPC	MN1	SLC2A14	SLC2A3	SPAG4	SYNPO	TGFBI	VEGFA										Tumor-microenvrionment int.	Cellular processes	-53.4	-60.2
TLR-1	Signaling pathway	DC_TLR4_TLR8_synergy	Napolitani et al. Nat Immunol 6:769 (2005)	35	18	5	0.142857	8.25	0.000252728	0.0012144	Signigicant	CDKN2B	DUSP2	EGR3	AREGB	PERP																			TLR	Immune-receptor signaling	-68	-66.2
NFkB-1-3-10	Transcription factor target	NFkB_Up_all_OCILy3_Ly10_K1106_HBL1	Lam et al. Clinical Cancer Research 11:1 (2005) and Staudt Lab unpublished data	264	228	18	0.0681818	2.34	0.00072627	0.003168	Signigicant	CCL3	CCL4	CD83	DUSP2	GPR183	IL10	LTA	NCF2	PLEK	ADAM8	BBC3	FCRL2	LRG1	MYC	NINJ1	SEMA7A	SOCS3	CCL5						NF-κB	Immune-receptor signaling	-58.6	-54
TcytUp-6	Signaling pathway	Tcell_cytokine_induced_PMBC_Bcell_induced	Kovanen et al. J Biol Chem 278:5205 (2003)	31	29	5	0.16129	5.12	0.00258081	0.01032	Signigicant	CCL3	CCL4	DUSP5	FOSL2	GPR183																			T-cell cytokine	Cytokine signaling	-74.2	-57.4
STAT3Up-1-2	Transcription factor target	STAT3_up_OCILy10_high_ABCDLBCL_subgroup	Lam et al. Blood. 111:3701 (2008)	123	116	10	0.0813008	2.56	0.00577594	0.0213415	Signigicant	GPR183	IL10	IL2RB	IL21R	DUSP5	HN1	CAMK2D	PLEK	MTHRD2	SOCS3														STAT3	Cytokine signaling	-53.4	-52
StarveDn-4	Cellular process	Glutamine_Glucose_starve_both_down	Peng et al. MCB 22:5575 (2002)	426	391	23	0.0539906	1.75	0.00696097	0.0238629	Signigicant	ADA	CD300C	CDC25A	FABP5	HIST1H2BK	HMMR	IL4R	LTA	MS4A1	MYC	NPM3	P2RX5	PTMS	PTFR	RASGRP3	RGS10	RHBDL1	RTN2	S100A4	SLC29A1	TOP2A	UCHL1	WNT10B	Tropic metab. repr.	Cellular processes	-52.4	-58.3
KRASUp-1	Signaling pathway	KRAS_Up	Sweet-Cordero et al. Nat Genet 37:48 (2005)	84	70	7	0.0833333	2.97	0.0090602	0.028992	Signigicant	COL1A1	COL4A2	NCF2	SERPINE2	ST5	TAGLN	TGFBI																	KRAS	Immune-receptor signaling	-54.2	-54.3
IRF4Up-3	Transcription factor target	IRF4_myeloma_induced_all	Shaffer et al. Nature. 454:226 (2008)	308	273	17	0.0551948	1.85	0.0112279	0.0336	Signigicant	DUSP5	HMMR	JUP	MKI67	NR4A1	SLAMF7	TNFRSF17	ASB13	BSPRY	CAV1	CCL3	HK2	ITPKA	MYC	APOBEC3H	TNFRSF8	VEGFA							IRF4	Immune-receptor signaling	-59.8	-59
KLF2Dn-2	Transcription factor target	KLF2_repressed	Haaland et al. Mol. Immunol. 42:627 (2005)	110	88	7	0.0636364	2.36	0.0287844	0.06912	Signigicant	CD1C	CD40LG	CHI3L2	GYPC	P2RX5	PTPLA	RHOC																	KLF2 repressed	Cellular processes	-59.7	-71.5
HRASUp-1	Signaling pathway	HRAS_overexpression_2x_up	Bild et al. Nature 439:353 (2006)	186	137	9	0.0483871	1.95	0.0420804	0.0852	Signigicant	ADAM8	CY27B1	DUSP4	DUSP5	HK2	SLCA14	SLC2A3	TNS4	VEGFA															HRAS	Immune-receptor signaling	-61.5	-62.8
MCL_proliferation	Cellular process*	Proliferation_MCL	Rosenwald et al. Cancer Cell. 3:185 (2003)	19	17	3	0.157895	5.24	0.0181572	0.0513882	Not Significant	ASPM	PIF1	TOP2A
Quiesce-1	Cellular process	Quiescence_heme_all	Su et al. PNAS 101:6062 (2004)	312	257	3	0.00961538	-2.88	0.0243814	0.0621474	Not Significant	ADAM8	NR4A2	RAC2
BCL6-1	Transcription factor target	BCL6_repressed	Shaffer et al. Immunity 13:199 (2000)	19	19	3	0.157895	4.69	0.0246228	0.0621474	Not Significant	CCL3	CD69	GRP183
TcytDn-1	Signaling pathway	Tcell_cytokine_repressed	Kovanen et al. J Biol Chem 278:5205 (2003)	38	36	4	0.105263	3.3	0.0319645	0.0731429	Not Significant	ADA	F5	HIST1H2AC	ITGAX
TGFBUp-5-6	Signaling pathway	TGFbeta_up_epithelial_small_large	Kang et al. Mol Cell 11:915-26 (2003)	48	39	4	0.0833333	3.05	0.0412835	0.0852	Not Significant	MN1	VEGFA	CDKN2B	WNT5B
StarveUp-4	Cellular process	Glutamine_Glucose_starve_both_up	Peng et al. MCB 22:5575 (2002)	10	10	2	0.2	5.94	0.0425811	0.0852	Not Significant	ADAM8	PYCR1
Blimp-1	Transcription factor target	Blimp_Bcell_repressed	Shaffer et al. Immunity 17:51 (2002)	64	62	5	0.078125	2.39	0.057324	0.110016	Not significant	AICDA	FCER2	MS4A1	PLEK	TLR10
NotchDN1-2-3	Signaling pathway	Notch_T-ALL_down_Weng_Sharma_Palomero	Weng et al. Genes Dev 20:2096 (2006) Sharma et al. Mol Cell Biol 26:8022 (2006) Palomerao et al. PNAS, 103:18261 (2006)	50	45	4	0.08	2.64	0.064044	0.118154	Not significant	CD200	DUSP2	GEM	KIAA0391
HRASDn-1	Signaling pathway	HRAS_overexpression_2x_down	Bild et al. Nature 439:353 (2006)	78	51	4	0.0512821	2.33	0.0921166	0.163733	Not significant	AHNAK2	HIST1H2AC	PDGFA	PRSS1
p53up-1	Transcription factor target	p53_up_Xray	Rosenwald et al. Blood. 104:1428 (2004)	17	16	2	0.117647	3.71	0.0995514	0.170743	Not significant	ENC1	IER5
CD40Dn-1	Signaling pathway	CD40_downregulated_Burkitt_lymphoma	Basso et al. Blood 104:4088 (2004)	71	59	4	0.056338	2.01	0.136987	0.226759	Not significant	BIK	CAMP	NINJ1	PNOC
Ig-1	Cellular process	Immunoglobulin_Node2868	Su et al. PNAS 101:6062 (2004)	16	7	1	0.0625	4.24	0.213248	0.3408	Not significant	ARPC1B
KRASDn-1	Signaling pathway	KRAS_Down	Sweet-Cordero et al. Nat Genet 37:48 (2005)	66	49	3	0.0454545	1.82	0.227892	0.353032	Not significant	DSUP4	ETV5	RRM2
IFN-1	Signaling pathway	IFN_PMBC_2x_Up	Baechler et al. PNAS 100:2610 (2003)	139	125	6	0.0431655	1.43	0.245576	0.357818	Not significant	CD69	DUSP5	IGRBP4	LAG3	NR4A3	SECTM1
PAX5-1	Transcription factor target	PAX5_repressed	Delogu et al. Immunity 24:269 (2006)	68	51	3	0.0441176	1.75	0.245927	0.357818	Not significant	CST7	DUSP5	LCK
XBP-1	Transcription factor target	XBP1_target_all	Shaffer et al. Immunity 2004 21:81-93	77	73	1	0.012987	-2.46	0.289959	0.4032	Not significant	SLC1A4
SerumUp	Cellular process	Serum_response_Fb_up	Chang et al. PLOS Biol 2:206 (2004)	206	175	4	0.0194175	-1.47	0.293544	0.4032	Not significant	PDLIM7	PITPNC1	RHOC	TAGLN
JAKUp-1	Signaling pathway	JAK_IL10_Ly10_Up	Lam et al. Blood. 111:3701 (2008)	39	35	2	0.0512821	1.7	0.330798	0.434595	Not significant	IL2RB	GPR183
HIF1aDn-1	Transcription factor target	HIF1alpha_1.5x_down	Manalo et al. Blood 105:659 (2005)	215	199	5	0.0232558	-1.34	0.334811	0.434595	Not significant	CCNE1	KIAA0101	MELK	RRM2	SLCO4A1
SREBPUp-1	Transcription factor target	SREBP1a&2_up_Scap_dep	Horton et al. PNAS 100:12027 (2003)	29	29	0	0	0	0.369951	0.467368	Not significant
MYCDn-1	Signaling pathway	Myc_overexpression_2x_down	Bild et al. Nature 439:353 (2006)	19	14	1	0.0526316	2.12	0.381092	0.468923	Not significant	HIST1H2AC
TAnergy-1	Cellular process	T_cell_up_ionomycin_anergy	Macian et al. Cell 109:719 (2002)	16	15	1	0.0625	1.98	0.401954	0.4824	Not significant	TNFRSF9
PGC1up-1	Transcription factor target	PGC-1alpha_overepxression_up	Mootha et al. Nature Genetics 34:267 (2003)	27	25	0	0	0	0.424387	0.493395	Not significant
KLF2Up-1	Transcription factor target	KLF2_induced	Haaland et al. Mol. Immunol. 42:627 (2005)	106	100	4	0.0377358	1.19	0.436172	0.493395	Not significant	CAPG	CXCR3	RCN1	S100A4
TGFBDn-1-2	Signaling pathway	TGFbeta_down_epithelial_small_large	Kang et al. Mol Cell 11:915-26 (2003)	20	17	1	0.05	1.75	0.441597	0.493395	Not significant	MYC
SerumDown	Cellular process	Serum_response_Fb_down	Chang et al. PLOS Biol 2:206 (2004)	204	174	5	0.0245098	-1.17	0.465246	0.503467	Not significant	APOD	BBC3	CNTNAP1	PKIG	SFTPB
IRF3-1	Transcription factor target	IRF3_target_gene	Ogawa et al. Cell 122:707 (2005)	165	134	5	0.030303	1.11	0.472363	0.503467	Not significant	CCL5	CDC25A	CST7	MELK	POU3F1
MYCUp-2	Signaling pathway	Myc_overexpression_1.5x_up	Bild et al. Nature 439:353 (2006)	88	79	3	0.0340909	1.13	0.499848	0.510638	Not significant	DUSP2	HK2	MYC
TActDn-5	Signaling pathway	Tcell_PIrep_CsAup4x	Feske et al. Nat Immunol 2:316 (2001)	21	20	1	0.047619	1.48	0.496197	0.510638	Not significant	ITGB2
NotchUP1-2-4	Signaling pathway	Notch_T-ALL_up_Weng_Sharma_Palomero	Weng et al. Genes Dev 20:2096 (2006) Sharma et al. Mol Cell Biol 26:8022 (2006) Palomerao et al. PNAS, 103:18261 (2006)	123	111	4	0.0325203	1.07	0.516936	0.517	Not significant	MYC	SLC25A19	HK2	FABP5
